# Supplementary material for: A-site cation manipulation of exemplary second harmonic generation response and optical anisotropy in rare-earth borates
Source: Chem Sci. 2024 Sep 6;15(39):16196–204. doi: 10.1039/d4sc05081a (PMC11403946; doi:10.1039/d4sc05081a)
Supplement: SC-015-D4SC05081A-s002 [file SC-015-D4SC05081A-s002.cif]

# Supplementary Information (SI) for Chemical Science.
# This journal is © The Royal Society of Chemistry 2024

####################################################################### 
# 
# This file contains crystal structure data downloaded from the 
# Cambridge Structural Database (CSD) hosted by the Cambridge 
# Crystallographic Data Centre (CCDC).
# 
# Full information about CCDC data access policies and citation 
# guidelines are available at http://www.ccdc.cam.ac.uk/access/V1 
# 
# Audit and citation data items may have been added by the CCDC. 
# Please retain this information to preserve the provenance of 
# this file and to allow appropriate attribution of the data. 
# 
#######################################################################

data_mo_3171_autored
_database_code_depnum_ccdc_archive 'CCDC 2374500'
_audit_update_record             
;
2024-07-30 deposited with the CCDC.	2024-09-06 downloaded from the CCDC.
;
_audit_creation_date             2023-04-20
_audit_creation_method           
;
Olex2 1.5
(compiled 2021.11.18 svn.ra9532c28 for OlexSys, GUI svn.r6429)
;
_shelx_SHELXL_version_number     2018/3
_chemical_name_common            ?
_chemical_name_systematic        ?
_chemical_formula_moiety         'B3 K2 La2 Na O9'
_chemical_formula_sum            'B3 K2 La2 Na O9'
_chemical_formula_weight         555.44
_chemical_absolute_configuration .
_chemical_melting_point          ?
_chemical_oxdiff_formula         'C11 H10 N O'
loop_
_atom_type_symbol
_atom_type_description
_atom_type_scat_dispersion_real
_atom_type_scat_dispersion_imag
_atom_type_scat_source
B B 0.0013 0.0007 'International Tables Vol C Tables 4.2.6.8 and 6.1.1.4'
K K 0.2009 0.2494 'International Tables Vol C Tables 4.2.6.8 and 6.1.1.4'
La La -0.2871 2.4523 'International Tables Vol C Tables 4.2.6.8 and 6.1.1.4'
Na Na 0.0362 0.0249 'International Tables Vol C Tables 4.2.6.8 and 6.1.1.4'
O O 0.0106 0.0060 'International Tables Vol C Tables 4.2.6.8 and 6.1.1.4'

_shelx_space_group_comment       
;
The symmetry employed for this shelxl refinement is uniquely defined
by the following loop, which should always be used as a source of
symmetry information in preference to the above space-group names.
They are only intended as comments.
;
_space_group_crystal_system      orthorhombic
_space_group_IT_number           38
_space_group_name_H-M_alt        'A m m 2'
_space_group_name_Hall           'A 2 -2'
loop_
_space_group_symop_operation_xyz
'x, y, z'
'-x, -y, z'
'x, -y, z'
'-x, y, z'
'x, y+1/2, z+1/2'
'-x, -y+1/2, z+1/2'
'x, -y+1/2, z+1/2'
'-x, y+1/2, z+1/2'

_cell_length_a                   5.1775(4)
_cell_length_b                   11.4157(10)
_cell_length_c                   7.2715(5)
_cell_angle_alpha                90
_cell_angle_beta                 90
_cell_angle_gamma                90
_cell_volume                     429.78(6)
_cell_formula_units_Z            2
_cell_measurement_reflns_used    1121
_cell_measurement_temperature    297
_cell_measurement_theta_max      31.6350
_cell_measurement_theta_min      3.3110
_shelx_estimated_absorpt_T_max   ?
_shelx_estimated_absorpt_T_min   ?
_exptl_absorpt_coefficient_mu    10.856
_exptl_absorpt_correction_T_max  0.03422
_exptl_absorpt_correction_T_min  0.01200
_exptl_absorpt_correction_type   sphere
_exptl_absorpt_process_details   
;
CrysAlisPro 1.171.42.85a (Rigaku Oxford Diffraction, 2023)
Spherical absorption correction
using equivalent radius and absorption coefficient.
Empirical absorption correction using spherical harmonics,
implemented in SCALE3 ABSPACK scaling algorithm.
;
_exptl_absorpt_special_details   ?
_exptl_crystal_colour            colourless
_exptl_crystal_colour_primary    colourless
_exptl_crystal_density_diffrn    4.292
_exptl_crystal_density_meas      ?
_exptl_crystal_density_method    ?
_exptl_crystal_description       block
_exptl_crystal_F_000             500
_exptl_crystal_size_max          ?
_exptl_crystal_size_mid          ?
_exptl_crystal_size_min          ?
_exptl_crystal_size_rad          0.400
_exptl_transmission_factor_max   ?
_exptl_transmission_factor_min   ?
_diffrn_reflns_av_R_equivalents  0.0508
_diffrn_reflns_av_unetI/netI     0.0334
_diffrn_reflns_Laue_measured_fraction_full 0.968
_diffrn_reflns_Laue_measured_fraction_max 0.862
_diffrn_reflns_limit_h_max       7
_diffrn_reflns_limit_h_min       -6
_diffrn_reflns_limit_k_max       13
_diffrn_reflns_limit_k_min       -16
_diffrn_reflns_limit_l_max       9
_diffrn_reflns_limit_l_min       -8
_diffrn_reflns_number            1389
_diffrn_reflns_point_group_measured_fraction_full 0.877
_diffrn_reflns_point_group_measured_fraction_max 0.729
_diffrn_reflns_theta_full        25.242
_diffrn_reflns_theta_max         31.736
_diffrn_reflns_theta_min         3.322
_diffrn_ambient_temperature      297
_diffrn_detector                 'CCD plate'
_diffrn_detector_area_resol_mean ?
_diffrn_measured_fraction_theta_full 0.968
_diffrn_measured_fraction_theta_max 0.862
_diffrn_measurement_details      
;
List of Runs (angles in degrees, time in seconds):

  # Type    Start    End  Width  t~exp~   \w     \q     \k     \f   Frames
#--------------------------------------------------------------------------
  1  \w    -47.72  74.08   0.30    2.00    --  -16.77  50.43-109.55  406
  2  \f     55.13 214.43   0.30    2.00  74.14 -16.73  28.85    --   531
;
_diffrn_measurement_device       'abstract diffractometer'
_diffrn_measurement_device_type  
'Saxi-CrysAlisPro-abstract goniometer imported SAXI images'
_diffrn_measurement_method       '\w and \f scans'
_diffrn_orient_matrix_type       
'CrysAlisPro convention (1999,Acta A55,543-557)'
_diffrn_orient_matrix_UB_11      0.0062274000
_diffrn_orient_matrix_UB_12      0.0191842000
_diffrn_orient_matrix_UB_13      -0.0926118000
_diffrn_orient_matrix_UB_21      0.1358306000
_diffrn_orient_matrix_UB_22      0.0065451000
_diffrn_orient_matrix_UB_23      0.0078277000
_diffrn_orient_matrix_UB_31      0.0171183000
_diffrn_orient_matrix_UB_32      -0.0587356000
_diffrn_orient_matrix_UB_33      -0.0294892000
_diffrn_radiation_monochromator  graphite
_diffrn_radiation_probe          x-ray
_diffrn_radiation_type           'Mo K\a'
_diffrn_radiation_wavelength     0.71073
_diffrn_source                   'fine-focus sealed X-ray tube'
_diffrn_source_type              'Enhance (Mo) X-ray Source'
_reflns_Friedel_coverage         0.580
_reflns_Friedel_fraction_full    0.770
_reflns_Friedel_fraction_max     0.575
_reflns_number_gt                601
_reflns_number_total             613
_reflns_special_details          
;
 Reflections were merged by SHELXL according to the crystal
 class for the calculation of statistics and refinement.
 
 _reflns_Friedel_fraction is defined as the number of unique
 Friedel pairs measured divided by the number that would be
 possible theoretically, ignoring centric projections and
 systematic absences. Completness statistics refer to single and
 composite reflections containing twin component 1 only.
;
_reflns_threshold_expression     'I > 2\s(I)'
_computing_cell_refinement       'CrysAlisPro 1.171.42.85a (Rigaku OD, 2023)'
_computing_data_collection       'CrysAlisPro 1.171.42.85a (Rigaku OD, 2023)'
_computing_data_reduction        'CrysAlisPro 1.171.42.85a (Rigaku OD, 2023)'
_computing_molecular_graphics    'Olex2 1.5 (Dolomanov et al., 2009)'
_computing_publication_material  'Olex2 1.5 (Dolomanov et al., 2009)'
_computing_structure_refinement  'SHELXL 2018/3 (Sheldrick, 2015)'
_computing_structure_solution    'SHELXT  (Sheldrick, 2015)'
_refine_diff_density_max         2.794
_refine_diff_density_min         -2.572
_refine_diff_density_rms         0.445
_refine_ls_abs_structure_details 
;
 Refined as an inversion twin.
;
_refine_ls_abs_structure_Flack   0.03(10)
_refine_ls_extinction_coef       0.017(5)
_refine_ls_extinction_expression Fc^*^=kFc[1+0.001xFc^2^\l^3^/sin(2\q)]^-1/4^
_refine_ls_extinction_method     'SHELXL-2018/3 (Sheldrick 2018)'
_refine_ls_goodness_of_fit_ref   1.121
_refine_ls_hydrogen_treatment    undef
_refine_ls_matrix_type           full
_refine_ls_number_parameters     56
_refine_ls_number_reflns         613
_refine_ls_number_restraints     19
_refine_ls_R_factor_all          0.0500
_refine_ls_R_factor_gt           0.0497
_refine_ls_restrained_S_all      1.106
_refine_ls_shift/su_max          0.001
_refine_ls_shift/su_mean         0.000
_refine_ls_structure_factor_coef Fsqd
_refine_ls_weighting_details     
'w=1/[\s^2^(Fo^2^)+(0.1080P)^2^] where P=(Fo^2^+2Fc^2^)/3'
_refine_ls_weighting_scheme      calc
_refine_ls_wR_factor_gt          0.1276
_refine_ls_wR_factor_ref         0.1279
_refine_special_details          
;
 Refined as a 2-component inversion twin.
;
_olex2_refinement_description    
;
1. Twinned data refinement
 Scales: 0.97(10)
 0.03(10)
2. Uiso/Uaniso restraints and constraints
Uanis(B3) \\sim Ueq, Uanis(O3) \\sim Ueq, Uanis(O1) \\sim Ueq: with sigma of
0.005 and sigma for terminal atoms of 0.01
;
_atom_sites_solution_hydrogens   .
_atom_sites_solution_primary     dual
_atom_sites_solution_secondary   ?
loop_
_atom_site_label
_atom_site_type_symbol
_atom_site_fract_x
_atom_site_fract_y
_atom_site_fract_z
_atom_site_U_iso_or_equiv
_atom_site_adp_type
_atom_site_occupancy
_atom_site_site_symmetry_order
_atom_site_calc_flag
_atom_site_refinement_flags_posn
_atom_site_refinement_flags_adp
_atom_site_refinement_flags_occupancy
_atom_site_disorder_assembly
_atom_site_disorder_group
La01 La -1.000000 -0.71354(5) -0.95362(16) 0.0168(5) Uani 1 2 d S T P . .
K002 K -0.500000 -0.500000 -0.0516(17) 0.052(2) Uani 1 4 d S T P . .
K03 K -0.500000 -0.500000 -0.5634(10) 0.0315(13) Uani 1 4 d S T P . .
Na04 Na 0.000000 -0.500000 -0.3060(18) 0.024(2) Uani 1 4 d S T P . .
O1 O -1.000000 -0.3963(9) -0.634(2) 0.019(2) Uani 1 2 d S TU P . .
B007 B -1.000000 -0.500000 -0.732(5) 0.020(5) Uani 1 4 d S T P . .
O4 O -1.000000 -0.500000 -0.921(3) 0.019(5) Uani 1 4 d S T P . .
O2 O -0.2671(16) -0.3441(8) -0.2428(15) 0.0201(16) Uani 1 1 d . . . . .
O3 O -0.500000 -0.1844(16) -0.366(2) 0.023(2) Uani 1 2 d S TU P . .
B3 B -0.500000 -0.2898(13) -0.277(4) 0.018(5) Uani 1 2 d S TU P . .

loop_
_atom_site_aniso_label
_atom_site_aniso_U_11
_atom_site_aniso_U_22
_atom_site_aniso_U_33
_atom_site_aniso_U_23
_atom_site_aniso_U_13
_atom_site_aniso_U_12
La01 0.0200(6) 0.0172(6) 0.0131(6) -0.0004(4) 0.000 0.000
K002 0.057(5) 0.045(4) 0.054(6) 0.000 0.000 0.000
K03 0.023(3) 0.040(3) 0.031(4) 0.000 0.000 0.000
Na04 0.025(5) 0.016(4) 0.031(8) 0.000 0.000 0.000
O1 0.025(4) 0.015(4) 0.018(5) -0.002(4) 0.000 0.000
B007 0.029(12) 0.017(12) 0.014(13) 0.000 0.000 0.000
O4 0.027(7) 0.017(6) 0.012(14) 0.000 0.000 0.000
O2 0.016(3) 0.021(4) 0.023(4) -0.001(3) -0.001(3) 0.002(2)
O3 0.026(5) 0.024(4) 0.020(5) 0.002(5) 0.000 0.000
B3 0.018(6) 0.020(7) 0.017(7) -0.002(4) 0.000 0.000

_geom_special_details            
;
 All esds (except the esd in the dihedral angle between two l.s. planes)
 are estimated using the full covariance matrix.  The cell esds are taken
 into account individually in the estimation of esds in distances, angles
 and torsion angles; correlations between esds in cell parameters are only
 used when they are defined by crystal symmetry.  An approximate (isotropic)
 treatment of cell esds is used for estimating esds involving l.s. planes.
;
loop_
_geom_bond_atom_site_label_1
_geom_bond_atom_site_label_2
_geom_bond_distance
_geom_bond_site_symmetry_2
_geom_bond_publ_flag
La01 O1 2.466(12) 5_544 ?
La01 O1 2.638(15) 2_345 ?
La01 B007 2.92(2) . ?
La01 O4 2.450(2) . ?
La01 O2 2.601(10) 3_444 ?
La01 O2 2.546(10) 8_444 ?
La01 O2 2.601(10) 2_444 ?
La01 O2 2.546(10) 5_444 ?
La01 O3 2.687(5) 5_444 ?
La01 O3 2.687(5) 5_544 ?
La01 B3 3.017(14) 5_444 ?
La01 B3 3.017(14) 5_544 ?
K002 Na04 3.182(10) . ?
K002 Na04 3.182(10) 1_455 ?
K002 O4 2.759(9) 1_556 ?
K002 O4 2.759(9) 1_656 ?
K002 O2 2.561(11) 2_445 ?
K002 O2 2.561(11) . ?
K002 O2 2.561(11) 4_455 ?
K002 O2 2.561(11) 3_545 ?
K002 O3 2.501(18) 6_445 ?
K002 O3 2.501(18) 5_545 ?
K002 B3 2.91(2) 2_445 ?
K002 B3 2.91(2) . ?
K03 O1 2.893(6) 2_445 ?
K03 O1 2.893(6) 1_655 ?
K03 O1 2.893(6) 2_345 ?
K03 O1 2.893(6) . ?
K03 B007 2.864(16) . ?
K03 B007 2.864(16) 1_655 ?
K03 O2 3.171(11) 4_455 ?
K03 O2 3.171(11) . ?
K03 O2 3.171(11) 3_545 ?
K03 O2 3.171(11) 2_445 ?
K03 O3 3.044(18) 5_544 ?
K03 O3 3.044(18) 6_444 ?
Na04 O1 2.666(19) 1_655 ?
Na04 O1 2.666(19) 2_445 ?
Na04 B007 3.10(3) 1_655 ?
Na04 O4 2.80(2) 1_656 ?
Na04 O2 2.301(9) . ?
Na04 O2 2.301(9) 2_545 ?
Na04 O2 2.301(9) 4 ?
Na04 O2 2.301(9) 3_545 ?
O1 B007 1.38(2) . ?
B007 O4 1.37(4) . ?
O2 B3 1.379(12) . ?
O3 B3 1.36(2) . ?

loop_
_geom_angle_atom_site_label_1
_geom_angle_atom_site_label_2
_geom_angle_atom_site_label_3
_geom_angle
_geom_angle_site_symmetry_1
_geom_angle_site_symmetry_3
_geom_angle_publ_flag
O1 La01 O1 150.6(5) 5_544 2_345 ?
O1 La01 B007 28.1(6) 2_345 . ?
O1 La01 B007 178.7(6) 5_544 . ?
O1 La01 O2 80.0(4) 5_544 8_444 ?
O1 La01 O2 77.5(3) 5_544 3_444 ?
O1 La01 O2 80.0(4) 5_544 5_444 ?
O1 La01 O2 77.5(3) 5_544 2_444 ?
O1 La01 O3 74.5(3) 2_345 5_444 ?
O1 La01 O3 103.4(4) 5_544 5_444 ?
O1 La01 O3 74.5(3) 2_345 5_544 ?
O1 La01 O3 103.4(4) 5_544 5_544 ?
O1 La01 B3 76.3(5) 2_345 5_444 ?
O1 La01 B3 76.3(5) 2_345 5_544 ?
O1 La01 B3 89.0(4) 5_544 5_544 ?
O1 La01 B3 89.0(4) 5_544 5_444 ?
B007 La01 B3 90.3(5) . 5_444 ?
B007 La01 B3 90.3(5) . 5_544 ?
O4 La01 O1 153.4(5) . 5_544 ?
O4 La01 O1 56.0(5) . 2_345 ?
O4 La01 B007 27.9(7) . . ?
O4 La01 O2 80.1(4) . 3_444 ?
O4 La01 O2 80.1(4) . 2_444 ?
O4 La01 O2 121.5(4) . 8_444 ?
O4 La01 O2 121.5(4) . 5_444 ?
O4 La01 O3 81.6(4) . 5_544 ?
O4 La01 O3 81.6(4) . 5_444 ?
O4 La01 B3 104.2(4) . 5_444 ?
O4 La01 B3 104.2(4) . 5_544 ?
O2 La01 O1 126.2(3) 2_444 2_345 ?
O2 La01 O1 75.4(3) 5_444 2_345 ?
O2 La01 O1 126.2(3) 3_444 2_345 ?
O2 La01 O1 75.4(3) 8_444 2_345 ?
O2 La01 B007 99.0(5) 8_444 . ?
O2 La01 B007 103.6(5) 2_444 . ?
O2 La01 B007 99.0(5) 5_444 . ?
O2 La01 B007 103.6(5) 3_444 . ?
O2 La01 O2 110.2(3) 8_444 2_444 ?
O2 La01 O2 157.4(3) 5_444 2_444 ?
O2 La01 O2 65.8(4) 8_444 5_444 ?
O2 La01 O2 64.2(4) 3_444 2_444 ?
O2 La01 O2 157.4(3) 8_444 3_444 ?
O2 La01 O2 110.2(3) 5_444 3_444 ?
O2 La01 O3 69.4(4) 2_444 5_544 ?
O2 La01 O3 53.6(4) 5_444 5_444 ?
O2 La01 O3 132.3(4) 3_444 5_544 ?
O2 La01 O3 116.9(4) 8_444 5_444 ?
O2 La01 O3 53.6(4) 8_444 5_544 ?
O2 La01 O3 132.3(4) 2_444 5_444 ?
O2 La01 O3 69.4(4) 3_444 5_444 ?
O2 La01 O3 116.9(4) 5_444 5_544 ?
O2 La01 B3 87.7(5) 2_444 5_544 ?
O2 La01 B3 92.4(5) 8_444 5_444 ?
O2 La01 B3 27.0(4) 8_444 5_544 ?
O2 La01 B3 150.8(6) 3_444 5_544 ?
O2 La01 B3 27.0(4) 5_444 5_444 ?
O2 La01 B3 150.8(6) 2_444 5_444 ?
O2 La01 B3 87.7(5) 3_444 5_444 ?
O2 La01 B3 92.4(5) 5_444 5_544 ?
O3 La01 B007 76.4(4) 5_544 . ?
O3 La01 B007 76.4(4) 5_444 . ?
O3 La01 O3 148.9(7) 5_544 5_444 ?
O3 La01 B3 139.6(6) 5_444 5_544 ?
O3 La01 B3 26.9(4) 5_444 5_444 ?
O3 La01 B3 26.9(4) 5_544 5_544 ?
O3 La01 B3 139.6(6) 5_544 5_444 ?
B3 La01 B3 118.2(9) 5_544 5_444 ?
Na04 K002 Na04 108.9(5) 1_455 . ?
O4 K002 Na04 164.7(6) 1_556 . ?
O4 K002 Na04 55.8(4) 1_556 1_455 ?
O4 K002 Na04 164.7(6) 1_656 1_455 ?
O4 K002 Na04 55.8(4) 1_656 . ?
O4 K002 O4 139.6(10) 1_656 1_556 ?
O4 K002 B3 101.2(3) 1_656 2_445 ?
O4 K002 B3 101.2(3) 1_656 . ?
O4 K002 B3 101.2(3) 1_556 2_445 ?
O4 K002 B3 101.2(3) 1_556 . ?
O2 K002 Na04 93.9(4) 2_445 . ?
O2 K002 Na04 93.9(4) . 1_455 ?
O2 K002 Na04 93.9(4) 4_455 . ?
O2 K002 Na04 45.7(2) 3_545 . ?
O2 K002 Na04 45.7(2) . . ?
O2 K002 Na04 45.7(2) 2_445 1_455 ?
O2 K002 Na04 45.7(2) 4_455 1_455 ?
O2 K002 Na04 93.9(4) 3_545 1_455 ?
O2 K002 O4 129.0(3) 4_455 1_656 ?
O2 K002 O4 75.3(3) 4_455 1_556 ?
O2 K002 O4 75.3(3) 3_545 1_656 ?
O2 K002 O4 129.0(3) 2_445 1_656 ?
O2 K002 O4 129.0(3) . 1_556 ?
O2 K002 O4 75.3(3) . 1_656 ?
O2 K002 O4 75.3(3) 2_445 1_556 ?
O2 K002 O4 129.0(3) 3_545 1_556 ?
O2 K002 O2 56.2(4) . 4_455 ?
O2 K002 O2 56.2(4) 2_445 3_545 ?
O2 K002 O2 114.2(6) . 2_445 ?
O2 K002 O2 88.1(5) . 3_545 ?
O2 K002 O2 88.1(5) 2_445 4_455 ?
O2 K002 O2 114.2(6) 3_545 4_455 ?
O2 K002 B3 105.5(6) 2_445 . ?
O2 K002 B3 28.3(2) 4_455 . ?
O2 K002 B3 105.5(6) 3_545 . ?
O2 K002 B3 28.3(2) . . ?
O2 K002 B3 105.5(6) . 2_445 ?
O2 K002 B3 28.3(2) 2_445 2_445 ?
O2 K002 B3 28.3(2) 3_545 2_445 ?
O2 K002 B3 105.5(6) 4_455 2_445 ?
O3 K002 Na04 108.3(2) 6_445 . ?
O3 K002 Na04 108.3(2) 6_445 1_455 ?
O3 K002 Na04 108.3(2) 5_545 1_455 ?
O3 K002 Na04 108.3(2) 5_545 . ?
O3 K002 O4 79.2(3) 5_545 1_556 ?
O3 K002 O4 79.2(3) 5_545 1_656 ?
O3 K002 O4 79.2(3) 6_445 1_556 ?
O3 K002 O4 79.2(3) 6_445 1_656 ?
O3 K002 O2 151.5(2) 5_545 . ?
O3 K002 O2 151.5(2) 6_445 3_545 ?
O3 K002 O2 73.0(4) 5_545 2_445 ?
O3 K002 O2 151.5(2) 5_545 4_455 ?
O3 K002 O2 151.5(2) 6_445 2_445 ?
O3 K002 O2 73.0(4) 6_445 4_455 ?
O3 K002 O2 73.0(4) 5_545 3_545 ?
O3 K002 O2 73.0(4) 6_445 . ?
O3 K002 O3 114.6(9) 6_445 5_545 ?
O3 K002 B3 178.3(8) 6_445 2_445 ?
O3 K002 B3 67.1(7) 6_445 . ?
O3 K002 B3 67.1(7) 5_545 2_445 ?
O3 K002 B3 178.3(8) 5_545 . ?
B3 K002 Na04 70.8(3) 2_445 . ?
B3 K002 Na04 70.8(3) . . ?
B3 K002 Na04 70.8(3) 2_445 1_455 ?
B3 K002 Na04 70.8(3) . 1_455 ?
B3 K002 B3 111.2(11) 2_445 . ?
O1 K03 O1 159.4(7) 2_345 1_655 ?
O1 K03 O1 127.0(4) 1_655 . ?
O1 K03 O1 48.3(4) 2_345 . ?
O1 K03 O1 48.3(4) 1_655 2_445 ?
O1 K03 O1 127.0(4) 2_345 2_445 ?
O1 K03 O1 159.4(7) 2_445 . ?
O1 K03 O2 134.5(4) 2_345 . ?
O1 K03 O2 64.0(3) 2_445 3_545 ?
O1 K03 O2 104.0(3) . . ?
O1 K03 O2 104.0(3) 2_345 3_545 ?
O1 K03 O2 134.5(4) 2_445 4_455 ?
O1 K03 O2 104.0(3) 2_445 2_445 ?
O1 K03 O2 64.0(3) 1_655 . ?
O1 K03 O2 64.0(3) . 4_455 ?
O1 K03 O2 91.2(3) 2_445 . ?
O1 K03 O2 104.0(3) 1_655 4_455 ?
O1 K03 O2 64.0(3) 2_345 2_445 ?
O1 K03 O2 91.2(3) . 2_445 ?
O1 K03 O2 134.5(4) 1_655 2_445 ?
O1 K03 O2 91.2(3) 1_655 3_545 ?
O1 K03 O2 91.2(3) 2_345 4_455 ?
O1 K03 O2 134.5(4) . 3_545 ?
O1 K03 O3 98.9(3) 2_345 6_444 ?
O1 K03 O3 98.9(3) 2_445 6_444 ?
O1 K03 O3 65.7(3) 1_655 6_444 ?
O1 K03 O3 65.7(3) 2_445 5_544 ?
O1 K03 O3 98.9(3) . 5_544 ?
O1 K03 O3 65.7(3) . 6_444 ?
O1 K03 O3 98.9(3) 1_655 5_544 ?
O1 K03 O3 65.7(3) 2_345 5_544 ?
B007 K03 O1 27.7(4) 1_655 2_445 ?
B007 K03 O1 27.7(4) 1_655 1_655 ?
B007 K03 O1 137.1(6) . 2_445 ?
B007 K03 O1 137.1(6) 1_655 2_345 ?
B007 K03 O1 27.7(4) . . ?
B007 K03 O1 137.1(6) . 1_655 ?
B007 K03 O1 27.7(4) . 2_345 ?
B007 K03 O1 137.1(6) 1_655 . ?
B007 K03 B007 129.4(13) 1_655 . ?
B007 K03 O2 88.3(6) . 4_455 ?
B007 K03 O2 131.1(5) 1_655 4_455 ?
B007 K03 O2 88.3(6) 1_655 . ?
B007 K03 O2 88.3(6) . 2_445 ?
B007 K03 O2 131.1(5) 1_655 2_445 ?
B007 K03 O2 131.1(5) . 3_545 ?
B007 K03 O2 88.3(6) 1_655 3_545 ?
B007 K03 O2 131.1(5) . . ?
B007 K03 O3 72.0(5) 1_655 5_544 ?
B007 K03 O3 72.0(5) . 6_444 ?
B007 K03 O3 72.0(5) . 5_544 ?
B007 K03 O3 72.0(5) 1_655 6_444 ?
O2 K03 O2 85.4(4) 4_455 3_545 ?
O2 K03 O2 68.3(4) . 3_545 ?
O2 K03 O2 68.3(4) 4_455 2_445 ?
O2 K03 O2 44.7(3) . 4_455 ?
O2 K03 O2 44.7(3) 3_545 2_445 ?
O2 K03 O2 85.4(4) . 2_445 ?
O3 K03 O2 98.2(3) 5_544 3_545 ?
O3 K03 O2 98.2(3) 6_444 . ?
O3 K03 O2 156.81(18) 5_544 . ?
O3 K03 O2 156.81(18) 5_544 4_455 ?
O3 K03 O2 156.81(18) 6_444 2_445 ?
O3 K03 O2 98.2(3) 5_544 2_445 ?
O3 K03 O2 98.2(3) 6_444 4_455 ?
O3 K03 O2 156.81(18) 6_444 3_545 ?
O3 K03 O3 87.5(7) 5_544 6_444 ?
K002 Na04 K002 108.9(5) . 1_655 ?
K002 Na04 K03 71.4(2) . . ?
K002 Na04 K03 71.4(2) 1_655 1_655 ?
K002 Na04 K03 179.7(4) 1_655 . ?
K002 Na04 K03 179.7(4) . 1_655 ?
K03 Na04 K03 108.3(4) . 1_655 ?
O1 Na04 K002 121.4(2) 2_445 . ?
O1 Na04 K002 121.4(2) 2_445 1_655 ?
O1 Na04 K002 121.4(2) 1_655 1_655 ?
O1 Na04 K002 121.4(2) 1_655 . ?
O1 Na04 K03 58.3(2) 2_445 . ?
O1 Na04 K03 58.3(2) 2_445 1_655 ?
O1 Na04 K03 58.3(2) 1_655 1_655 ?
O1 Na04 K03 58.3(2) 1_655 . ?
O1 Na04 O1 52.7(5) 2_445 1_655 ?
O1 Na04 B007 26.4(2) 2_445 1_655 ?
O1 Na04 B007 26.4(2) 1_655 1_655 ?
O1 Na04 O4 153.6(2) 2_445 1_656 ?
O1 Na04 O4 153.6(2) 1_655 1_656 ?
B007 Na04 K002 125.5(3) 1_655 1_655 ?
B007 Na04 K002 125.5(3) 1_655 . ?
B007 Na04 K03 54.1(2) 1_655 1_655 ?
B007 Na04 K03 54.1(2) 1_655 . ?
O4 Na04 K002 54.5(3) 1_656 1_655 ?
O4 Na04 K002 54.5(3) 1_656 . ?
O4 Na04 K03 125.9(2) 1_656 1_655 ?
O4 Na04 K03 125.9(2) 1_656 . ?
O4 Na04 B007 180.0 1_656 1_655 ?
O2 Na04 K002 111.9(4) 3_545 1_655 ?
O2 Na04 K002 111.9(4) 2_545 . ?
O2 Na04 K002 111.9(4) . 1_655 ?
O2 Na04 K002 52.8(3) 4 1_655 ?
O2 Na04 K002 52.8(3) . . ?
O2 Na04 K002 111.9(4) 4 . ?
O2 Na04 K002 52.8(3) 3_545 . ?
O2 Na04 K002 52.8(3) 2_545 1_655 ?
O2 Na04 K03 127.2(4) 2_545 . ?
O2 Na04 K03 127.2(4) 4 . ?
O2 Na04 K03 127.2(4) 3_545 1_655 ?
O2 Na04 K03 68.3(3) . . ?
O2 Na04 K03 68.3(3) 2_545 1_655 ?
O2 Na04 K03 68.3(3) 3_545 . ?
O2 Na04 K03 68.3(3) 4 1_655 ?
O2 Na04 K03 127.2(4) . 1_655 ?
O2 Na04 O1 121.5(5) . 2_445 ?
O2 Na04 O1 121.5(5) 2_545 1_655 ?
O2 Na04 O1 121.5(5) 3_545 1_655 ?
O2 Na04 O1 80.5(4) 2_545 2_445 ?
O2 Na04 O1 80.5(4) . 1_655 ?
O2 Na04 O1 80.5(4) 4 1_655 ?
O2 Na04 O1 80.5(4) 3_545 2_445 ?
O2 Na04 O1 121.5(5) 4 2_445 ?
O2 Na04 B007 101.5(4) 4 1_655 ?
O2 Na04 B007 101.5(4) . 1_655 ?
O2 Na04 B007 101.5(4) 2_545 1_655 ?
O2 Na04 B007 101.5(4) 3_545 1_655 ?
O2 Na04 O4 78.5(4) 2_545 1_656 ?
O2 Na04 O4 78.5(4) 4 1_656 ?
O2 Na04 O4 78.5(4) 3_545 1_656 ?
O2 Na04 O4 78.5(4) . 1_656 ?
O2 Na04 O2 157.0(9) 4 3_545 ?
O2 Na04 O2 101.4(5) . 3_545 ?
O2 Na04 O2 73.9(4) 3_545 2_545 ?
O2 Na04 O2 73.9(4) . 4 ?
O2 Na04 O2 157.0(9) . 2_545 ?
O2 Na04 O2 101.4(5) 4 2_545 ?
La01 O1 La01 93.9(4) 5 2_345 ?
La01 O1 K03 104.5(3) 5 . ?
La01 O1 K03 110.6(3) 2_345 . ?
La01 O1 K03 110.6(3) 2_345 1_455 ?
La01 O1 K03 104.5(3) 5 1_455 ?
La01 O1 Na04 84.2(5) 5 1_455 ?
La01 O1 Na04 178.0(5) 2_345 1_455 ?
K03 O1 K03 126.9(4) 1_455 . ?
Na04 O1 K03 70.0(3) 1_455 . ?
Na04 O1 K03 70.0(3) 1_455 1_455 ?
B007 O1 La01 87.5(15) . 2_345 ?
B007 O1 La01 178.6(17) . 5 ?
B007 O1 K03 74.9(6) . . ?
B007 O1 K03 74.9(6) . 1_455 ?
B007 O1 Na04 94.5(15) . 1_455 ?
La01 B007 La01 113.0(12) 2_345 . ?
La01 B007 K002 68.4(5) . 1_554 ?
La01 B007 K002 68.4(5) . 1_454 ?
La01 B007 K002 68.4(5) 2_345 1_554 ?
La01 B007 K002 68.4(5) 2_345 1_454 ?
La01 B007 Na04 123.5(6) 2_345 1_455 ?
La01 B007 Na04 123.5(6) . 1_455 ?
K002 B007 K002 96.1(9) 1_454 1_554 ?
K03 B007 La01 103.65(14) . . ?
K03 B007 La01 103.65(14) 1_455 . ?
K03 B007 La01 103.65(14) 1_455 2_345 ?
K03 B007 La01 103.65(14) . 2_345 ?
K03 B007 K002 163.4(11) . 1_454 ?
K03 B007 K002 67.2(3) . 1_554 ?
K03 B007 K002 67.2(3) 1_455 1_454 ?
K03 B007 K002 163.4(11) 1_455 1_554 ?
K03 B007 K03 129.4(13) . 1_455 ?
K03 B007 Na04 64.7(7) . 1_455 ?
K03 B007 Na04 64.7(7) 1_455 1_455 ?
Na04 B007 K002 131.9(5) 1_455 1_554 ?
Na04 B007 K002 131.9(5) 1_455 1_454 ?
O1 B007 La01 64.4(10) . 2_345 ?
O1 B007 La01 177(2) . . ?
O1 B007 La01 177(2) 2_345 2_345 ?
O1 B007 La01 64.4(10) 2_345 . ?
O1 B007 K002 110.0(7) 2_345 1_454 ?
O1 B007 K002 110.0(7) 2_345 1_554 ?
O1 B007 K002 110.0(7) . 1_554 ?
O1 B007 K002 110.0(7) . 1_454 ?
O1 B007 K03 77.3(9) 2_345 1_455 ?
O1 B007 K03 77.3(9) . 1_455 ?
O1 B007 K03 77.3(9) . . ?
O1 B007 K03 77.3(9) 2_345 . ?
O1 B007 Na04 59.2(15) . 1_455 ?
O1 B007 Na04 59.2(15) 2_345 1_455 ?
O1 B007 O1 118(3) 2_345 . ?
O4 B007 La01 56.5(6) . . ?
O4 B007 La01 56.5(6) . 2_345 ?
O4 B007 K002 48.1(5) . 1_454 ?
O4 B007 K002 48.1(5) . 1_554 ?
O4 B007 K03 115.3(7) . . ?
O4 B007 K03 115.3(7) . 1_455 ?
O4 B007 Na04 180.0 . 1_455 ?
O4 B007 O1 120.8(15) . 2_345 ?
O4 B007 O1 120.8(15) . . ?
La01 O4 La01 168.7(9) 2_345 . ?
La01 O4 K002 88.06(19) 2_345 1_554 ?
La01 O4 K002 88.06(19) . 1_454 ?
La01 O4 K002 88.06(19) 2_345 1_454 ?
La01 O4 K002 88.06(19) . 1_554 ?
La01 O4 Na04 84.4(4) 2_345 1_454 ?
La01 O4 Na04 84.4(4) . 1_454 ?
K002 O4 K002 139.6(10) 1_454 1_554 ?
K002 O4 Na04 69.8(5) 1_554 1_454 ?
K002 O4 Na04 69.8(5) 1_454 1_454 ?
B007 O4 La01 95.6(4) . . ?
B007 O4 La01 95.6(4) . 2_345 ?
B007 O4 K002 110.2(5) . 1_554 ?
B007 O4 K002 110.2(5) . 1_454 ?
B007 O4 Na04 180.000(11) . 1_454 ?
La01 O2 La01 92.9(3) 5_655 2_446 ?
La01 O2 K002 171.7(4) 5_655 . ?
La01 O2 K03 159.8(3) 2_446 . ?
La01 O2 K03 95.3(3) 5_655 . ?
K002 O2 La01 89.3(4) . 2_446 ?
K002 O2 K03 80.2(3) . . ?
Na04 O2 La01 92.1(4) . 2_446 ?
Na04 O2 La01 90.3(4) . 5_655 ?
Na04 O2 K002 81.6(4) . . ?
Na04 O2 K03 69.4(3) . . ?
B3 O2 La01 95.9(10) . 5_655 ?
B3 O2 La01 119.9(12) . 2_446 ?
B3 O2 K002 90.0(10) . . ?
B3 O2 K03 77.6(10) . . ?
B3 O2 Na04 146.8(11) . . ?
La01 O3 La01 148.9(7) 5 5_655 ?
La01 O3 K03 104.9(4) 5 5 ?
La01 O3 K03 104.9(4) 5_655 5 ?
K002 O3 La01 88.6(4) 5_554 5_655 ?
K002 O3 La01 88.6(4) 5_554 5 ?
K002 O3 K03 78.9(5) 5_554 5 ?
B3 O3 La01 90.2(5) . 5_655 ?
B3 O3 La01 90.2(5) . 5 ?
B3 O3 K002 175.4(16) . 5_554 ?
B3 O3 K03 105.6(14) . 5 ?
La01 B3 La01 118.2(9) 5 5_655 ?
La01 B3 K03 86.5(6) 5_655 . ?
La01 B3 K03 86.5(6) 5 . ?
K002 B3 La01 118.6(3) . 5_655 ?
K002 B3 La01 118.6(3) . 5 ?
K002 B3 K03 75.3(4) . . ?
O2 B3 La01 163.2(16) 4_455 5_655 ?
O2 B3 La01 57.1(7) 4_455 5 ?
O2 B3 La01 57.1(7) . 5_655 ?
O2 B3 La01 163.2(16) . 5 ?
O2 B3 K002 61.7(9) 4_455 . ?
O2 B3 K002 61.7(9) . . ?
O2 B3 K03 77.3(9) 4_455 . ?
O2 B3 K03 77.3(9) . . ?
O2 B3 O2 122.0(16) 4_455 . ?
O3 B3 La01 62.9(6) . 5_655 ?
O3 B3 La01 62.9(6) . 5 ?
O3 B3 K002 173.7(18) . . ?
O3 B3 K03 111.0(17) . . ?
O3 B3 O2 118.8(9) . . ?
O3 B3 O2 118.8(9) . 4_455 ?

loop_
_geom_torsion_atom_site_label_1
_geom_torsion_atom_site_label_2
_geom_torsion_atom_site_label_3
_geom_torsion_atom_site_label_4
_geom_torsion
_geom_torsion_site_symmetry_1
_geom_torsion_site_symmetry_2
_geom_torsion_site_symmetry_3
_geom_torsion_site_symmetry_4
_geom_torsion_publ_flag
La01 O1 B007 K002 52.4(9) 2_345 . . 1_554 ?
La01 O1 B007 K002 -52.4(9) 2_345 . . 1_454 ?
La01 O1 B007 K03 112.1(4) 2_345 . . . ?
La01 O1 B007 K03 -112.1(4) 2_345 . . 1_455 ?
La01 O1 B007 Na04 180.000(4) 2_345 . . 1_455 ?
La01 O1 B007 O1 180.000(6) 2_345 . . 2_345 ?
La01 O1 B007 O4 0.000(5) 2_345 . . . ?
La01 B007 O4 La01 180.000(8) . . . 2_345 ?
La01 B007 O4 La01 180.000(5) 2_345 . . . ?
La01 B007 O4 K002 -90.000(6) . . . 1_554 ?
La01 B007 O4 K002 -90.000(4) 2_345 . . 1_454 ?
La01 B007 O4 K002 90.000(8) . . . 1_454 ?
La01 B007 O4 K002 90.000(6) 2_345 . . 1_554 ?
La01 O2 B3 La01 175(3) 2_446 . . 5 ?
La01 O2 B3 La01 79(4) 5_655 . . 5 ?
La01 O2 B3 La01 96.7(7) 2_446 . . 5_655 ?
La01 O2 B3 K002 174.1(5) 5_655 . . . ?
La01 O2 B3 K002 -89.1(7) 2_446 . . . ?
La01 O2 B3 K03 -169.1(6) 2_446 . . . ?
La01 O2 B3 K03 94.2(4) 5_655 . . . ?
La01 O2 B3 O2 160(2) 5_655 . . 4_455 ?
La01 O2 B3 O2 -103.1(19) 2_446 . . 4_455 ?
La01 O2 B3 O3 84(2) 2_446 . . . ?
La01 O2 B3 O3 -13(2) 5_655 . . . ?
La01 O3 B3 La01 -148.9(7) 5_655 . . 5 ?
La01 O3 B3 La01 148.9(7) 5 . . 5_655 ?
La01 O3 B3 K03 74.5(3) 5 . . . ?
La01 O3 B3 K03 -74.5(3) 5_655 . . . ?
La01 O3 B3 O2 -12(2) 5 . . 4_455 ?
La01 O3 B3 O2 12(2) 5_655 . . . ?
La01 O3 B3 O2 161.1(19) 5 . . . ?
La01 O3 B3 O2 -161.1(19) 5_655 . . 4_455 ?
K002 B007 O4 La01 -90.000(4) 1_554 . . 2_345 ?
K002 B007 O4 La01 90.000(3) 1_554 . . . ?
K002 B007 O4 La01 -90.000(4) 1_454 . . . ?
K002 B007 O4 La01 90.000(3) 1_454 . . 2_345 ?
K002 B007 O4 K002 180.000(4) 1_554 . . 1_454 ?
K002 B007 O4 K002 180.000(4) 1_454 . . 1_554 ?
K002 O2 B3 La01 -96(4) . . . 5 ?
K002 O2 B3 La01 -174.1(5) . . . 5_655 ?
K002 O2 B3 K03 -80.0(4) . . . . ?
K002 O2 B3 O2 -14(2) . . . 4_455 ?
K002 O2 B3 O3 173(2) . . . . ?
K03 O1 B007 La01 112.1(4) 1_455 . . 2_345 ?
K03 O1 B007 La01 -112.1(4) . . . 2_345 ?
K03 O1 B007 K002 -164.5(12) . . . 1_454 ?
K03 O1 B007 K002 59.7(6) 1_455 . . 1_454 ?
K03 O1 B007 K002 -59.7(6) . . . 1_554 ?
K03 O1 B007 K002 164.5(12) 1_455 . . 1_554 ?
K03 O1 B007 K03 -135.8(7) 1_455 . . . ?
K03 O1 B007 K03 135.8(7) . . . 1_455 ?
K03 O1 B007 Na04 67.9(4) . . . 1_455 ?
K03 O1 B007 Na04 -67.9(4) 1_455 . . 1_455 ?
K03 O1 B007 O1 67.9(4) . . . 2_345 ?
K03 O1 B007 O1 -67.9(4) 1_455 . . 2_345 ?
K03 O1 B007 O4 112.1(4) 1_455 . . . ?
K03 O1 B007 O4 -112.1(4) . . . . ?
K03 B007 O4 La01 90.000(2) . . . . ?
K03 B007 O4 La01 90.000(2) 1_455 . . 2_345 ?
K03 B007 O4 La01 -90.000(1) 1_455 . . . ?
K03 B007 O4 La01 -90.000(1) . . . 2_345 ?
K03 B007 O4 K002 0.000(2) . . . 1_554 ?
K03 B007 O4 K002 180.000(1) 1_455 . . 1_554 ?
K03 B007 O4 K002 0.000(2) 1_455 . . 1_454 ?
K03 B007 O4 K002 180.000(2) . . . 1_454 ?
K03 O2 B3 La01 -94.2(4) . . . 5_655 ?
K03 O2 B3 La01 -16(4) . . . 5 ?
K03 O2 B3 K002 80.0(4) . . . . ?
K03 O2 B3 O2 66(2) . . . 4_455 ?
K03 O2 B3 O3 -107(2) . . . . ?
K03 O3 B3 La01 105.5(3) 5 . . 5 ?
K03 O3 B3 La01 -105.5(3) 5 . . 5_655 ?
K03 O3 B3 K03 180.000(1) 5 . . . ?
K03 O3 B3 O2 -93(2) 5 . . . ?
K03 O3 B3 O2 93(2) 5 . . 4_455 ?
Na04 O1 B007 La01 180.000(4) 1_455 . . 2_345 ?
Na04 O1 B007 K002 -127.6(9) 1_455 . . 1_554 ?
Na04 O1 B007 K002 127.6(9) 1_455 . . 1_454 ?
Na04 O1 B007 K03 67.9(4) 1_455 . . 1_455 ?
Na04 O1 B007 K03 -67.9(4) 1_455 . . . ?
Na04 O1 B007 O1 0.000(7) 1_455 . . 2_345 ?
Na04 O1 B007 O4 180.000(6) 1_455 . . . ?
Na04 O2 B3 La01 -21(6) . . . 5 ?
Na04 O2 B3 La01 -100(2) . . . 5_655 ?
Na04 O2 B3 K002 74(2) . . . . ?
Na04 O2 B3 K03 -6(2) . . . . ?
Na04 O2 B3 O2 60(4) . . . 4_455 ?
Na04 O2 B3 O3 -112.7(18) . . . . ?
O1 B007 O4 La01 180.000(8) 2_345 . . 2_345 ?
O1 B007 O4 La01 0.000(8) 2_345 . . . ?
O1 B007 O4 La01 0.000(8) . . . 2_345 ?
O1 B007 O4 La01 180.000(7) . . . . ?
O1 B007 O4 K002 -90.000(9) 2_345 . . 1_554 ?
O1 B007 O4 K002 90.000(7) . . . 1_554 ?
O1 B007 O4 K002 -90.000(8) . . . 1_454 ?
O1 B007 O4 K002 90.000(8) 2_345 . . 1_454 ?

_shelx_res_file                  
;
TITL mo_3171_autored_a.res in Amm2
    mo_3171_autored.res
    created by SHELXL-2018/3 at 16:19:53 on 20-Apr-2023
REM Old TITL mo_3171_autored in C222(1)
REM SHELXT solution in Amm2
REM R1 0.071, Rweak 0.028, Alpha 0.002, Orientation a'=c, b'=-b, c'=a
REM Flack x = 0.254 ( 0.079 ) from Parsons' quotients
REM Formula found by SHELXT: La2 O3 B14 K Na3
CELL 0.71073 5.1775 11.4157 7.2715 90 90 90
ZERR 2 0.0004 0.001 0.0005 0 0 0
LATT -5
SYMM -X,-Y,+Z
SYMM +X,-Y,+Z
SYMM -X,+Y,+Z
SFAC B K La Na O
UNIT 6 4 4 2 18
ISOR 0.005 0.01 B3 O3 O1

L.S. 4
PLAN  20
TEMP 23.85
CONF
list 4
MORE -1
fmap 2
acta
TWIN -1 0 0 0 -1 0 0 0 -1 2
REM <olex2.extras>
REM <HklSrc "%.\\mo_3171_autored.hkl">
REM </olex2.extras>

WGHT    0.108000
EXTI    0.016855
BASF   0.03206
FVAR       6.07770
LA01  3   -1.000000   -0.713536   -0.953620    10.50000    0.02002    0.01718 =
         0.01311   -0.00040    0.00000    0.00000
K002  2   -0.500000   -0.500000   -0.051566    10.25000    0.05652    0.04526 =
         0.05413    0.00000    0.00000    0.00000
K03   2   -0.500000   -0.500000   -0.563363    10.25000    0.02334    0.03999 =
         0.03120    0.00000    0.00000    0.00000
NA04  4    0.000000   -0.500000   -0.305970    10.25000    0.02531    0.01637 =
         0.03090    0.00000    0.00000    0.00000
O1    5   -1.000000   -0.396256   -0.634422    10.50000    0.02532    0.01482 =
         0.01770   -0.00156    0.00000    0.00000
B007  1   -1.000000   -0.500000   -0.731703    10.25000    0.02935    0.01727 =
         0.01387    0.00000    0.00000    0.00000
O4    5   -1.000000   -0.500000   -0.920525    10.25000    0.02688    0.01726 =
         0.01232    0.00000    0.00000    0.00000
O2    5   -0.267125   -0.344053   -0.242806    11.00000    0.01566    0.02147 =
         0.02310   -0.00090   -0.00080    0.00192
O3    5   -0.500000   -0.184368   -0.365801    10.50000    0.02636    0.02368 =
         0.02016    0.00238    0.00000    0.00000
B3    1   -0.500000   -0.289803   -0.277333    10.50000    0.01819    0.01998 =
         0.01661   -0.00214    0.00000    0.00000
HKLF 4


REM  mo_3171_autored_a.res in Amm2
REM wR2 = 0.1279, GooF = S = 1.121, Restrained GooF = 1.106 for all data
REM R1 = 0.0497 for 601 Fo > 4sig(Fo) and 0.0500 for all 613 data
REM 56 parameters refined using 19 restraints

END

WGHT      0.1080      0.0000

REM Highest difference peak  2.794,  deepest hole -2.572,  1-sigma level  0.445
Q1    1  -1.0000 -0.6598 -1.0199  10.50000  0.05    2.79
Q2    1  -0.8465 -0.7134 -0.9563  11.00000  0.05    2.78
Q3    1  -1.0000 -0.6604 -0.8872  10.50000  0.05    2.60
Q4    1  -1.0000 -0.7607 -0.8806  10.50000  0.05    2.13
Q5    1  -1.0000 -0.7619 -1.0221  10.50000  0.05    2.04
Q6    1  -0.5000 -0.5000 -0.4525  10.25000  0.05    1.80
Q7    1  -0.5000 -0.5727  0.0441  10.50000  0.05    1.77
Q8    1  -0.5000 -0.3494 -0.4484  10.50000  0.05    1.63
Q9    1  -0.9383 -0.5000 -0.9528  10.50000  0.05    1.53
Q10   1  -0.5000 -0.3707 -0.3298  10.50000  0.05    1.15
Q11   1  -0.5000 -0.4329 -0.5017  10.50000  0.05    1.12
Q12   1  -0.5000 -0.2199 -0.4564  10.50000  0.05    1.11
Q13   1  -0.8810 -0.5000 -0.8358  10.50000  0.05    1.09
Q14   1  -0.5000 -0.4304 -0.3971  10.50000  0.05    1.05
Q15   1  -0.5000 -0.5000 -0.3269  10.25000  0.05    0.99
Q16   1  -1.0000 -0.3500 -0.7457  10.50000  0.05    0.99
Q17   1  -0.7631 -0.5000 -0.1248  10.50000  0.05    0.95
Q18   1  -0.6456 -0.5000 -0.5393  10.50000  0.05    0.92
Q19   1  -0.5000 -0.5000 -0.2353  10.25000  0.05    0.91
Q20   1  -0.5746 -0.5000 -0.2311  10.50000  0.05    0.90
;
_shelx_res_checksum              62894
_olex2_submission_special_instructions 'No special instructions were received'
_oxdiff_exptl_absorpt_empirical_details 
;
Empirical correction (ABSPACK) includes:
- Absorption correction using spherical harmonics
- Frame scaling
- Detector area scaling
;
_oxdiff_exptl_absorpt_empirical_full_max 3.283
_oxdiff_exptl_absorpt_empirical_full_min 0.367
loop_
_twin_individual_id
_twin_individual_mass_fraction_refined
1 0.97(10)
2 0.03(10)

####################################################################### 
# 
# This file contains crystal structure data downloaded from the 
# Cambridge Structural Database (CSD) hosted by the Cambridge 
# Crystallographic Data Centre (CCDC).
# 
# Full information about CCDC data access policies and citation 
# guidelines are available at http://www.ccdc.cam.ac.uk/access/V1 
# 
# Audit and citation data items may have been added by the CCDC. 
# Please retain this information to preserve the provenance of 
# this file and to allow appropriate attribution of the data. 
# 
#######################################################################

data_mo_4_65_11_1_autored
_database_code_depnum_ccdc_archive 'CCDC 2374501'
_audit_update_record             
;
2024-07-30 deposited with the CCDC.	2024-09-06 downloaded from the CCDC.
;
_audit_creation_date             2023-02-18
_audit_creation_method           
;
Olex2 1.5
(compiled 2022.04.07 svn.rca3783a0 for OlexSys, GUI svn.r6498)
;
_shelx_SHELXL_version_number     2018/3
_chemical_name_common            ?
_chemical_name_systematic        ?
_chemical_formula_moiety         'B3 K3 La2 O9'
_chemical_formula_sum            'B3 K3 La2 O9'
_chemical_formula_weight         571.55
_chemical_absolute_configuration ad
_chemical_melting_point          ?
loop_
_atom_type_symbol
_atom_type_description
_atom_type_scat_dispersion_real
_atom_type_scat_dispersion_imag
_atom_type_scat_source
B B 0.0013 0.0007 'International Tables Vol C Tables 4.2.6.8 and 6.1.1.4'
K K 0.2009 0.2494 'International Tables Vol C Tables 4.2.6.8 and 6.1.1.4'
La La -0.2871 2.4523 'International Tables Vol C Tables 4.2.6.8 and 6.1.1.4'
O O 0.0106 0.0060 'International Tables Vol C Tables 4.2.6.8 and 6.1.1.4'

_shelx_space_group_comment       
;
The symmetry employed for this shelxl refinement is uniquely defined
by the following loop, which should always be used as a source of
symmetry information in preference to the above space-group names.
They are only intended as comments.
;
_space_group_crystal_system      orthorhombic
_space_group_IT_number           30
_space_group_name_H-M_alt        'P n c 2'
_space_group_name_Hall           'P 2 -2bc'
loop_
_space_group_symop_operation_xyz
'x, y, z'
'-x, -y, z'
'x, -y+1/2, z+1/2'
'-x, y+1/2, z+1/2'

_cell_length_a                   6.7996(13)
_cell_length_b                   16.420(3)
_cell_length_c                   9.4868(17)
_cell_angle_alpha                90
_cell_angle_beta                 90
_cell_angle_gamma                90
_cell_volume                     1059.2(3)
_cell_formula_units_Z            4
_cell_measurement_reflns_used    1603
_cell_measurement_temperature    273.15
_cell_measurement_theta_max      30.8490
_cell_measurement_theta_min      2.4600
_shelx_estimated_absorpt_T_max   0.838
_shelx_estimated_absorpt_T_min   0.711
_exptl_absorpt_coefficient_mu    9.162
_exptl_absorpt_correction_T_max  1.00000
_exptl_absorpt_correction_T_min  0.62662
_exptl_absorpt_correction_type   multi-scan
_exptl_absorpt_process_details   
;
CrysAlisPro 1.171.41.93a (Rigaku Oxford Diffraction, 2020)
Empirical absorption correction using spherical harmonics,
implemented in SCALE3 ABSPACK scaling algorithm.
;
_exptl_absorpt_special_details   ?
_exptl_crystal_colour            black
_exptl_crystal_colour_primary    black
_exptl_crystal_density_diffrn    3.584
_exptl_crystal_density_meas      ?
_exptl_crystal_density_method    ?
_exptl_crystal_description       plate
_exptl_crystal_F_000             1032
_exptl_crystal_preparation       ?
_exptl_crystal_size_max          0.04
_exptl_crystal_size_mid          0.04
_exptl_crystal_size_min          0.02
_exptl_transmission_factor_max   ?
_exptl_transmission_factor_min   ?
_diffrn_reflns_av_R_equivalents  0.0801
_diffrn_reflns_av_unetI/netI     0.0784
_diffrn_reflns_Laue_measured_fraction_full 0.997
_diffrn_reflns_Laue_measured_fraction_max 0.846
_diffrn_reflns_limit_h_max       9
_diffrn_reflns_limit_h_min       -10
_diffrn_reflns_limit_k_max       19
_diffrn_reflns_limit_k_min       -23
_diffrn_reflns_limit_l_max       13
_diffrn_reflns_limit_l_min       -12
_diffrn_reflns_number            7260
_diffrn_reflns_point_group_measured_fraction_full 0.982
_diffrn_reflns_point_group_measured_fraction_max 0.779
_diffrn_reflns_theta_full        25.242
_diffrn_reflns_theta_max         32.582
_diffrn_reflns_theta_min         2.479
_diffrn_ambient_temperature      273.15
_diffrn_detector                 'CCD plate'
_diffrn_detector_area_resol_mean ?
_diffrn_measured_fraction_theta_full 0.997
_diffrn_measured_fraction_theta_max 0.846
_diffrn_measurement_details      
;
List of Runs (angles in degrees, time in seconds):

  # Type    Start    End  Width  t~exp~   \w     \q     \k     \f   Frames
#--------------------------------------------------------------------------
  1  \w    -61.61  33.19   0.20    2.50    --  -16.77  75.16  36.71  474
  2  \f    151.13 301.93   0.20    2.50  74.14 -16.73  28.85    --   754
  3  \f    -25.75 154.25   1.00    1.00 -25.75   0.00  73.76    --   180
;
_diffrn_measurement_device       'abstract diffractometer'
_diffrn_measurement_device_type  
'Saxi-CrysAlisPro-abstract goniometer imported SAXI images'
_diffrn_measurement_method       '\w and \f scans'
_diffrn_orient_matrix_type       
'CrysAlisPro convention (1999,Acta A55,543-557)'
_diffrn_orient_matrix_UB_11      -0.0022801000
_diffrn_orient_matrix_UB_12      -0.0011103000
_diffrn_orient_matrix_UB_13      0.0748647000
_diffrn_orient_matrix_UB_21      -0.1037967000
_diffrn_orient_matrix_UB_22      0.0053613000
_diffrn_orient_matrix_UB_23      -0.0014200000
_diffrn_orient_matrix_UB_31      -0.0127976000
_diffrn_orient_matrix_UB_32      -0.0429820000
_diffrn_orient_matrix_UB_33      -0.0021910000
_diffrn_radiation_monochromator  graphite
_diffrn_radiation_probe          x-ray
_diffrn_radiation_type           'Mo K\a'
_diffrn_radiation_wavelength     0.71073
_diffrn_source                   'fine-focus sealed X-ray tube'
_diffrn_source_type              'Enhance (Mo) X-ray Source'
_reflns_Friedel_coverage         0.749
_reflns_Friedel_fraction_full    0.964
_reflns_Friedel_fraction_max     0.705
_reflns_number_gt                2442
_reflns_number_total             3015
_reflns_special_details          
;
 Reflections were merged by SHELXL according to the crystal
 class for the calculation of statistics and refinement.
 
 _reflns_Friedel_fraction is defined as the number of unique
 Friedel pairs measured divided by the number that would be
 possible theoretically, ignoring centric projections and
 systematic absences.
;
_reflns_threshold_expression     'I > 2\s(I)'
_computing_cell_refinement       'CrysAlisPro 1.171.41.93a (Rigaku OD, 2020)'
_computing_data_collection       'CrysAlisPro 1.171.41.93a (Rigaku OD, 2020)'
_computing_data_reduction        'CrysAlisPro 1.171.41.93a (Rigaku OD, 2020)'
_computing_molecular_graphics    'Olex2 1.5 (Dolomanov et al., 2009)'
_computing_publication_material  'Olex2 1.5 (Dolomanov et al., 2009)'
_computing_structure_refinement  'SHELXL 2018/3 (Sheldrick, 2015)'
_computing_structure_solution    'SHELXT 2014/5 (Sheldrick, 2014)'
_refine_diff_density_max         1.709
_refine_diff_density_min         -1.991
_refine_diff_density_rms         0.253
_refine_ls_abs_structure_details 
;
 Flack x determined using 922 quotients [(I+)-(I-)]/[(I+)+(I-)]
 (Parsons, Flack and Wagner, Acta Cryst. B69 (2013) 249-259).
;
_refine_ls_abs_structure_Flack   0.07(3)
_refine_ls_extinction_coef       .
_refine_ls_extinction_method     none
_refine_ls_goodness_of_fit_ref   0.983
_refine_ls_hydrogen_treatment    undef
_refine_ls_matrix_type           full
_refine_ls_number_parameters     188
_refine_ls_number_reflns         3015
_refine_ls_number_restraints     21
_refine_ls_R_factor_all          0.0518
_refine_ls_R_factor_gt           0.0399
_refine_ls_restrained_S_all      0.982
_refine_ls_shift/su_max          0.000
_refine_ls_shift/su_mean         0.000
_refine_ls_structure_factor_coef Fsqd
_refine_ls_weighting_details     
'w=1/[\s^2^(Fo^2^)+(0.0527P)^2^] where P=(Fo^2^+2Fc^2^)/3'
_refine_ls_weighting_scheme      calc
_refine_ls_wR_factor_gt          0.0938
_refine_ls_wR_factor_ref         0.0960
_refine_special_details          ?
_olex2_refinement_description    
;
1. Rigid bond restraints
 O3A, O3, B1
 with sigma for 1-2 distances of 0.001 and sigma for 1-3 distances of 0.001
2. Uiso/Uaniso restraints and constraints
Uanis(O3) \\sim Ueq, Uanis(O3A) \\sim Ueq: with sigma of 0.01 and sigma for
terminal atoms of 0.02
Uanis(O7) \\sim Ueq: with sigma of 0.01 and sigma for terminal atoms of 0.02
3. Others
 Sof(O3A)=1-FVAR(1)
 Sof(O3)=FVAR(1)
 Fixed Sof: La1(0.5) La3(0.5) O2(0.5) O5(0.5) O9(0.5)
;
_atom_sites_solution_hydrogens   .
_atom_sites_solution_primary     dual
_atom_sites_solution_secondary   ?
loop_
_atom_site_label
_atom_site_type_symbol
_atom_site_fract_x
_atom_site_fract_y
_atom_site_fract_z
_atom_site_U_iso_or_equiv
_atom_site_adp_type
_atom_site_occupancy
_atom_site_site_symmetry_order
_atom_site_calc_flag
_atom_site_refinement_flags_posn
_atom_site_refinement_flags_adp
_atom_site_refinement_flags_occupancy
_atom_site_disorder_assembly
_atom_site_disorder_group
La1 La -0.7066(3) -0.11379(12) -0.5397(2) 0.0451(5) Uani 0.5 1 d . . P A .
La2 La -0.89881(10) -0.30576(3) -0.37305(7) 0.01727(15) Uani 1 1 d . . . . .
La3 La -0.95693(19) -0.50048(15) -0.78348(12) 0.0169(4) Uani 0.5 1 d . . P . .
K1 K -0.7399(4) -0.52158(13) -0.4305(3) 0.0211(5) Uani 1 1 d . . . . .
K2 K -1.2209(4) -0.15056(17) -0.5464(4) 0.0341(7) Uani 1 1 d . . . . .
K3 K -0.4465(8) -0.1650(2) -0.1782(3) 0.0576(12) Uani 1 1 d . . . . .
O1 O -0.9194(12) -0.2565(6) -0.6263(10) 0.0225(17) Uani 1 1 d . . . . .
O2 O -0.610(4) 0.0338(13) -0.398(3) 0.057(8) Uani 0.5 1 d . . P . .
O3 O -0.562(2) -0.3770(11) -0.340(3) 0.046(5) Uani 0.79(5) 1 d . U P A 1
O4 O -0.9689(17) -0.3983(5) -0.5847(9) 0.032(2) Uani 1 1 d . . . . .
O5 O -0.603(3) -0.0002(14) -0.167(3) 0.054(7) Uani 0.5 1 d . . P A .
O6 O -0.9542(16) -0.3479(5) -0.8212(9) 0.031(2) Uani 1 1 d . . . . .
O7 O -1.000000 -0.500000 -0.0321(11) 0.024(3) Uani 1 2 d S TU P . .
O8 O -0.9618(15) -0.4306(5) -0.2470(8) 0.027(2) Uani 1 1 d . . . . .
O9 O -0.313(3) -0.0204(15) -0.296(3) 0.048(6) Uani 0.5 1 d . . P A .
O10 O -0.2563(16) -0.3042(6) -0.3628(18) 0.051(3) Uani 1 1 d . . . . .
O11 O -0.5635(15) -0.2415(6) -0.4215(11) 0.038(2) Uani 1 1 d . . . . .
B1 B -0.4569(19) -0.3059(8) -0.371(2) 0.026(2) Uani 1 1 d . U . . .
B2 B -0.500000 0.000000 -0.293(3) 0.029(4) Uani 1 2 d S T P A .
B3 B -0.947(2) -0.3327(8) -0.6793(14) 0.020(3) Uani 1 1 d . . . . .
B4 B -1.000000 -0.500000 -0.1753(18) 0.017(3) Uani 1 2 d S T P A .
O3A O -0.534(8) -0.352(4) -0.273(8) 0.033(12) Uani 0.21(5) 1 d . U P A 2

loop_
_atom_site_aniso_label
_atom_site_aniso_U_11
_atom_site_aniso_U_22
_atom_site_aniso_U_33
_atom_site_aniso_U_23
_atom_site_aniso_U_13
_atom_site_aniso_U_12
La1 0.0434(11) 0.0433(10) 0.0486(10) 0.0010(8) -0.0124(9) 0.0087(8)
La2 0.0301(3) 0.0115(3) 0.0101(2) -0.0007(3) -0.0014(4) 0.0006(2)
La3 0.0297(14) 0.0109(4) 0.0102(4) 0.0012(5) 0.0023(5) -0.0022(11)
K1 0.0197(12) 0.0134(10) 0.0301(12) -0.0034(9) 0.0020(10) -0.0007(8)
K2 0.0281(15) 0.0270(14) 0.0471(17) 0.0029(13) 0.0092(14) 0.0001(11)
K3 0.114(4) 0.0327(18) 0.0261(15) 0.0042(13) -0.013(2) -0.016(2)
O1 0.043(5) 0.015(4) 0.009(3) 0.004(3) 0.005(4) -0.006(4)
O2 0.055(16) 0.029(11) 0.09(2) -0.007(13) -0.028(15) 0.013(10)
O3 0.032(7) 0.041(6) 0.065(12) 0.009(8) 0.017(7) 0.004(5)
O4 0.071(8) 0.014(4) 0.010(3) 0.001(3) 0.004(4) -0.009(4)
O5 0.043(15) 0.066(17) 0.055(15) 0.002(13) 0.040(12) -0.003(12)
O6 0.069(7) 0.009(4) 0.014(3) 0.002(3) 0.003(4) -0.003(4)
O7 0.039(7) 0.029(6) 0.005(4) 0.000 0.000 0.002(5)
O8 0.048(6) 0.021(4) 0.012(4) -0.001(3) -0.001(4) -0.012(4)
O9 0.018(11) 0.078(16) 0.050(15) 0.018(14) 0.017(11) 0.008(10)
O10 0.037(6) 0.054(6) 0.062(7) -0.004(6) -0.016(8) -0.005(4)
O11 0.029(6) 0.036(5) 0.048(6) 0.014(4) -0.008(4) -0.001(4)
B1 0.024(6) 0.030(6) 0.025(6) -0.010(6) 0.007(10) 0.007(4)
B2 0.046(14) 0.022(9) 0.018(9) 0.000 0.000 0.005(9)
B3 0.031(8) 0.012(6) 0.017(6) -0.001(5) 0.000(5) -0.001(5)
B4 0.021(10) 0.018(9) 0.012(7) 0.000 0.000 -0.006(7)
O3A 0.026(16) 0.036(16) 0.039(15) 0.011(12) -0.007(11) 0.008(11)

_geom_special_details            
;
 All esds (except the esd in the dihedral angle between two l.s. planes)
 are estimated using the full covariance matrix.  The cell esds are taken
 into account individually in the estimation of esds in distances, angles
 and torsion angles; correlations between esds in cell parameters are only
 used when they are defined by crystal symmetry.  An approximate (isotropic)
 treatment of cell esds is used for estimating esds involving l.s. planes.
;
loop_
_geom_bond_atom_site_label_1
_geom_bond_atom_site_label_2
_geom_bond_distance
_geom_bond_site_symmetry_2
_geom_bond_publ_flag
La1 La3 3.511(3) 3_545 ?
La1 K2 3.358(4) 1_655 ?
La1 O1 2.874(9) . ?
La1 O2 2.86(3) 2_455 ?
La1 O2 2.85(2) . ?
La1 O3 3.02(2) 3_544 ?
La1 O6 2.744(9) 3_545 ?
La1 O7 2.734(2) 3_544 ?
La1 O8 2.722(9) 3_544 ?
La1 O11 2.570(10) . ?
La1 B4 3.021(7) 3_544 ?
La1 O3A 2.57(6) 3_544 ?
La2 O1 2.539(9) . ?
La2 O1 2.558(9) 3_545 ?
La2 O3 2.592(15) . ?
La2 O4 2.563(8) . ?
La2 O6 2.598(8) 3_545 ?
La2 O8 2.412(8) . ?
La2 O10 2.433(11) 1_455 ?
La2 O11 2.553(10) . ?
La2 B1 3.005(13) . ?
La2 B3 2.957(13) . ?
La2 B3 2.942(13) 3_545 ?
La2 O3A 2.76(5) . ?
La3 La3 0.586(3) 2_345 ?
La3 O2 2.65(3) 3_544 ?
La3 O4 2.526(8) . ?
La3 O4 2.564(8) 2_345 ?
La3 O5 2.65(3) 3_544 ?
La3 O6 2.531(8) . ?
La3 O6 2.587(8) 2_345 ?
La3 O7 2.376(10) 1_554 ?
La3 O9 2.45(2) 3_444 ?
La3 O9 1.87(2) 4_444 ?
La3 B3 2.984(14) 2_345 ?
La3 B3 2.927(13) . ?
K1 O3 2.80(3) . ?
K1 O3 2.779(16) 2_445 ?
K1 O4 2.944(10) . ?
K1 O4 2.791(10) 2_345 ?
K1 O5 3.25(3) 4_444 ?
K1 O5 2.45(2) 3_544 ?
K1 O8 2.746(9) . ?
K1 O8 2.786(9) 2_345 ?
K1 O10 2.933(10) 2_445 ?
K1 B1 3.184(13) 2_445 ?
K1 B4 3.019(14) . ?
K1 O3A 3.16(7) 2_445 ?
K2 O1 2.793(10) . ?
K2 O2 2.64(2) 2_355 ?
K2 O6 2.802(10) 3_545 ?
K2 O7 2.896(3) 3_544 ?
K2 O8 2.915(9) 3_544 ?
K2 O9 3.26(3) 1_455 ?
K2 O10 3.075(14) 1_455 ?
K2 O10 3.101(17) 3_444 ?
K2 O11 3.011(10) 1_455 ?
K2 B4 3.140(7) 3_544 ?
K2 O3A 3.03(7) 3_444 ?
K3 O2 3.02(3) 2_455 ?
K3 O5 2.73(2) 2_455 ?
K3 O5 2.91(2) . ?
K3 O9 2.78(2) . ?
K3 O10 3.156(13) . ?
K3 O10 3.299(16) 3_545 ?
K3 O11 2.746(11) . ?
K3 O11 2.987(12) 3_545 ?
K3 B1 2.949(17) . ?
K3 B1 2.96(2) 3_545 ?
K3 B2 2.942(11) . ?
K3 O3A 3.25(8) . ?
O1 B3 1.362(16) . ?
O2 O9 1.12(4) 2_455 ?
O2 B2 1.36(3) . ?
O3 B1 1.40(2) . ?
O4 B3 1.409(15) . ?
O5 O5 1.40(5) 2_455 ?
O5 O9 1.39(4) 2_455 ?
O5 B2 1.38(3) . ?
O6 B3 1.370(16) . ?
O7 B4 1.36(2) . ?
O8 B4 1.352(12) . ?
O9 B2 1.32(2) . ?
O10 B1 1.366(18) . ?
O11 B1 1.368(19) . ?
B1 O3A 1.30(5) . ?

loop_
_geom_angle_atom_site_label_1
_geom_angle_atom_site_label_2
_geom_angle_atom_site_label_3
_geom_angle
_geom_angle_site_symmetry_1
_geom_angle_site_symmetry_3
_geom_angle_publ_flag
K2 La1 La3 125.88(8) 1_655 3_545 ?
O1 La1 La3 112.9(2) . 3_545 ?
O1 La1 K2 110.06(19) . 1_655 ?
O1 La1 O3 81.6(3) . 3_544 ?
O1 La1 B4 92.9(2) . 3_544 ?
O2 La1 La3 47.9(7) . 3_545 ?
O2 La1 La3 78.1(5) 2_455 3_545 ?
O2 La1 K2 49.5(4) 2_455 1_655 ?
O2 La1 K2 86.3(5) . 1_655 ?
O2 La1 O1 152.6(5) 2_455 . ?
O2 La1 O1 160.8(7) . . ?
O2 La1 O2 38.2(8) . 2_455 ?
O2 La1 O3 102.8(6) 2_455 3_544 ?
O2 La1 O3 114.5(7) . 3_544 ?
O2 La1 B4 114.5(5) 2_455 3_544 ?
O2 La1 B4 80.0(5) . 3_544 ?
O3 La1 La3 147.0(4) 3_544 3_545 ?
O3 La1 K2 69.6(4) 3_544 1_655 ?
O3 La1 B4 81.1(5) 3_544 3_544 ?
O6 La1 La3 45.73(17) 3_545 3_545 ?
O6 La1 K2 125.2(2) 3_545 1_655 ?
O6 La1 O1 73.7(3) 3_545 . ?
O6 La1 O2 88.8(7) 3_545 . ?
O6 La1 O2 102.2(6) 3_545 2_455 ?
O6 La1 O3 154.4(3) 3_545 3_544 ?
O6 La1 B4 93.3(3) 3_545 3_544 ?
O7 La1 La3 42.5(2) 3_544 3_545 ?
O7 La1 K2 147.24(9) 3_544 1_655 ?
O7 La1 O1 101.4(2) 3_544 . ?
O7 La1 O2 64.8(5) 3_544 . ?
O7 La1 O2 102.9(4) 3_544 2_455 ?
O7 La1 O3 107.3(5) 3_544 3_544 ?
O7 La1 O6 71.9(3) 3_544 3_545 ?
O7 La1 B4 26.7(4) 3_544 3_544 ?
O8 La1 La3 92.75(19) 3_544 3_545 ?
O8 La1 K2 131.4(2) 3_544 1_655 ?
O8 La1 O1 72.0(3) 3_544 . ?
O8 La1 O2 105.1(5) 3_544 . ?
O8 La1 O2 134.2(5) 3_544 2_455 ?
O8 La1 O3 62.6(5) 3_544 3_544 ?
O8 La1 O6 102.5(3) 3_544 3_545 ?
O8 La1 O7 51.0(3) 3_544 3_544 ?
O8 La1 B4 26.6(3) 3_544 3_544 ?
O11 La1 La3 108.5(3) . 3_545 ?
O11 La1 K2 59.3(2) . 1_655 ?
O11 La1 O1 69.5(3) . . ?
O11 La1 O2 113.6(5) . . ?
O11 La1 O2 83.3(5) . 2_455 ?
O11 La1 O3 104.3(5) . 3_544 ?
O11 La1 O6 73.5(3) . 3_545 ?
O11 La1 O7 145.3(3) . 3_544 ?
O11 La1 O8 140.8(3) . 3_544 ?
O11 La1 B4 160.2(2) . 3_544 ?
O11 La1 O3A 91.3(19) . 3_544 ?
B4 La1 La3 69.2(3) 3_544 3_545 ?
B4 La1 K2 138.81(19) 3_544 1_655 ?
O3A La1 O1 78.7(12) 3_544 . ?
O3A La1 O2 119.3(14) 3_544 . ?
O1 La2 O1 137.36(6) . 3_545 ?
O1 La2 O3 96.7(7) 3_545 . ?
O1 La2 O3 107.9(5) . . ?
O1 La2 O4 55.8(3) . . ?
O1 La2 O4 160.7(3) 3_545 . ?
O1 La2 O6 82.0(3) . 3_545 ?
O1 La2 O6 55.3(3) 3_545 3_545 ?
O1 La2 O11 75.4(3) . . ?
O1 La2 B1 93.5(5) . . ?
O1 La2 B1 92.8(5) 3_545 . ?
O1 La2 B3 27.6(3) 3_545 3_545 ?
O1 La2 B3 27.4(3) . . ?
O1 La2 B3 162.4(3) 3_545 . ?
O1 La2 B3 109.8(3) . 3_545 ?
O1 La2 O3A 81.1(17) 3_545 . ?
O1 La2 O3A 117.4(13) . . ?
O3 La2 O6 122.9(6) . 3_545 ?
O3 La2 B1 27.7(5) . . ?
O3 La2 B3 111.7(7) . 3_545 ?
O3 La2 B3 98.6(7) . . ?
O4 La2 O3 89.6(7) . . ?
O4 La2 O6 134.2(3) . 3_545 ?
O4 La2 B1 101.0(4) . . ?
O4 La2 B3 158.0(4) . 3_545 ?
O4 La2 B3 28.4(3) . . ?
O4 La2 O3A 105.9(18) . . ?
O6 La2 B1 98.3(3) 3_545 . ?
O6 La2 B3 108.4(3) 3_545 . ?
O6 La2 B3 27.7(3) 3_545 3_545 ?
O6 La2 O3A 109.3(17) 3_545 . ?
O8 La2 O1 82.9(3) . 3_545 ?
O8 La2 O1 136.9(3) . . ?
O8 La2 O3 73.3(4) . . ?
O8 La2 O4 81.5(3) . . ?
O8 La2 O6 134.9(3) . 3_545 ?
O8 La2 O10 79.2(4) . 1_455 ?
O8 La2 O11 126.8(3) . . ?
O8 La2 B1 100.0(4) . . ?
O8 La2 B3 109.9(3) . . ?
O8 La2 B3 109.1(3) . 3_545 ?
O8 La2 O3A 76.0(11) . . ?
O10 La2 O1 84.5(4) 1_455 3_545 ?
O10 La2 O1 88.8(4) 1_455 . ?
O10 La2 O3 152.0(4) 1_455 . ?
O10 La2 O4 81.5(4) 1_455 . ?
O10 La2 O6 80.6(3) 1_455 3_545 ?
O10 La2 O11 153.5(3) 1_455 . ?
O10 La2 B1 177.3(6) 1_455 . ?
O10 La2 B3 86.0(5) 1_455 . ?
O10 La2 B3 81.7(4) 1_455 3_545 ?
O10 La2 O3A 152.5(12) 1_455 . ?
O11 La2 O1 92.8(3) . 3_545 ?
O11 La2 O3 54.5(4) . . ?
O11 La2 O4 105.7(4) . . ?
O11 La2 O6 76.3(3) . 3_545 ?
O11 La2 B1 27.0(4) . . ?
O11 La2 B3 89.0(4) . . ?
O11 La2 B3 83.8(4) . 3_545 ?
O11 La2 O3A 51.1(11) . . ?
B3 La2 B1 96.7(5) . . ?
B3 La2 B1 96.1(4) 3_545 . ?
B3 La2 B3 135.8(3) 3_545 . ?
O3A La2 B1 25.7(11) . . ?
O3A La2 B3 113.2(17) . . ?
La3 La3 O2 153.4(6) 2_345 3_544 ?
La3 La3 O4 79.7(4) 2_345 2_345 ?
La3 La3 O4 87.1(4) 2_345 . ?
La3 La3 O5 155.3(5) 2_345 3_544 ?
La3 La3 O6 88.9(5) 2_345 . ?
La3 La3 O6 78.0(5) 2_345 2_345 ?
La3 La3 O7 82.92(5) 2_345 1_554 ?
La3 La3 O9 170.7(10) 2_345 4_444 ?
La3 La3 O9 7.1(7) 2_345 3_444 ?
La3 La3 B3 89.9(5) 2_345 . ?
La3 La3 B3 78.8(5) 2_345 2_345 ?
O2 La3 B3 108.1(6) 3_544 . ?
O2 La3 B3 98.1(6) 3_544 2_345 ?
O4 La3 O2 110.0(6) 2_345 3_544 ?
O4 La3 O2 118.1(6) . 3_544 ?
O4 La3 O4 82.9(4) . 2_345 ?
O4 La3 O5 82.8(6) 2_345 3_544 ?
O4 La3 O5 73.4(6) . 3_544 ?
O4 La3 O6 56.5(3) . . ?
O4 La3 O6 55.4(3) 2_345 2_345 ?
O4 La3 O6 137.3(3) . 2_345 ?
O4 La3 B3 110.8(3) . 2_345 ?
O4 La3 B3 111.5(3) 2_345 . ?
O4 La3 B3 28.8(3) . . ?
O4 La3 B3 28.1(3) 2_345 2_345 ?
O5 La3 O2 50.5(8) 3_544 3_544 ?
O5 La3 B3 80.4(6) 3_544 . ?
O5 La3 B3 93.7(6) 3_544 2_345 ?
O6 La3 O2 87.3(5) 2_345 3_544 ?
O6 La3 O2 98.0(5) . 3_544 ?
O6 La3 O4 138.4(3) . 2_345 ?
O6 La3 O5 105.9(6) 2_345 3_544 ?
O6 La3 O5 92.8(6) . 3_544 ?
O6 La3 O6 159.2(3) . 2_345 ?
O6 La3 B3 163.1(4) . 2_345 ?
O6 La3 B3 163.3(4) 2_345 . ?
O6 La3 B3 27.3(3) 2_345 2_345 ?
O6 La3 B3 27.9(3) . . ?
O7 La3 O2 72.8(6) 1_554 3_544 ?
O7 La3 O4 137.3(2) 1_554 . ?
O7 La3 O4 135.1(2) 1_554 2_345 ?
O7 La3 O5 121.8(5) 1_554 3_544 ?
O7 La3 O6 81.8(2) 1_554 . ?
O7 La3 O6 80.6(2) 1_554 2_345 ?
O7 La3 O9 80.2(7) 1_554 3_444 ?
O7 La3 B3 109.6(3) 1_554 . ?
O7 La3 B3 107.7(3) 1_554 2_345 ?
O9 La3 O2 20.7(10) 4_444 3_544 ?
O9 La3 O2 152.7(10) 3_444 3_544 ?
O9 La3 O4 101.2(9) 4_444 . ?
O9 La3 O4 86.1(7) 3_444 2_345 ?
O9 La3 O4 97.2(8) 4_444 2_345 ?
O9 La3 O4 84.9(7) 3_444 . ?
O9 La3 O5 156.6(8) 3_444 3_544 ?
O9 La3 O5 30.0(10) 4_444 3_544 ?
O9 La3 O6 84.1(6) 3_444 2_345 ?
O9 La3 O6 82.1(6) 3_444 . ?
O9 La3 O6 99.1(8) 4_444 . ?
O9 La3 O6 93.0(8) 4_444 2_345 ?
O9 La3 O7 93.4(9) 4_444 1_554 ?
O9 La3 O9 173.4(15) 4_444 3_444 ?
O9 La3 B3 85.8(7) 3_444 2_345 ?
O9 La3 B3 99.3(9) 4_444 . ?
O9 La3 B3 84.7(6) 3_444 . ?
O9 La3 B3 94.3(8) 4_444 2_345 ?
B3 La3 B3 139.2(5) . 2_345 ?
O3 K1 O3 95.4(4) 2_445 . ?
O3 K1 O4 113.8(4) 2_445 2_345 ?
O3 K1 O4 78.4(4) . . ?
O3 K1 O4 163.1(6) 2_445 . ?
O3 K1 O5 75.5(7) 2_445 4_444 ?
O3 K1 O5 79.1(6) . 4_444 ?
O3 K1 O8 100.1(6) 2_445 2_345 ?
O3 K1 O10 139.8(5) . 2_445 ?
O3 K1 O10 49.8(5) 2_445 2_445 ?
O3 K1 B1 121.2(4) . 2_445 ?
O3 K1 B1 26.0(4) 2_445 2_445 ?
O3 K1 B4 84.7(4) . . ?
O3 K1 B4 104.7(6) 2_445 . ?
O3 K1 O3A 99.1(10) . 2_445 ?
O3 K1 O3A 13.1(10) 2_445 2_445 ?
O4 K1 O3 150.2(4) 2_345 . ?
O4 K1 O4 71.9(3) 2_345 . ?
O4 K1 O5 101.4(4) 2_345 4_444 ?
O4 K1 O5 87.8(4) . 4_444 ?
O4 K1 O10 69.4(3) 2_345 2_445 ?
O4 K1 B1 157.3(4) . 2_445 ?
O4 K1 B1 88.4(4) 2_345 2_445 ?
O4 K1 B4 90.5(3) . . ?
O4 K1 B4 93.4(3) 2_345 . ?
O4 K1 O3A 175.9(14) . 2_445 ?
O4 K1 O3A 110.7(10) 2_345 2_445 ?
O5 K1 O3 95.2(8) 3_544 2_445 ?
O5 K1 O3 89.6(7) 3_544 . ?
O5 K1 O4 69.3(6) 3_544 . ?
O5 K1 O4 81.9(7) 3_544 2_345 ?
O5 K1 O5 23.5(8) 3_544 4_444 ?
O5 K1 O8 152.6(7) 3_544 2_345 ?
O5 K1 O8 135.1(6) 3_544 . ?
O5 K1 O10 110.2(6) 3_544 2_445 ?
O5 K1 B1 97.6(7) 3_544 2_445 ?
O5 K1 B4 159.7(6) 3_544 . ?
O5 K1 O3A 107.7(14) 3_544 2_445 ?
O8 K1 O3 65.3(4) . . ?
O8 K1 O3 111.2(4) 2_345 . ?
O8 K1 O3 122.4(5) . 2_445 ?
O8 K1 O4 96.9(3) 2_345 . ?
O8 K1 O4 101.5(3) . 2_345 ?
O8 K1 O4 71.2(3) 2_345 2_345 ?
O8 K1 O4 69.5(2) . . ?
O8 K1 O5 169.3(5) 2_345 4_444 ?
O8 K1 O5 140.5(5) . 4_444 ?
O8 K1 O8 50.0(3) . 2_345 ?
O8 K1 O10 112.8(3) . 2_445 ?
O8 K1 O10 65.3(3) 2_345 2_445 ?
O8 K1 B1 86.8(4) 2_345 2_445 ?
O8 K1 B1 127.0(5) . 2_445 ?
O8 K1 B4 26.59(18) . . ?
O8 K1 B4 26.55(18) 2_345 . ?
O8 K1 O3A 87.0(14) 2_345 2_445 ?
O8 K1 O3A 112.4(11) . 2_445 ?
O10 K1 O4 140.8(3) 2_445 . ?
O10 K1 O5 105.2(5) 2_445 4_444 ?
O10 K1 B1 25.4(3) 2_445 2_445 ?
O10 K1 B4 86.2(3) 2_445 . ?
O10 K1 O3A 42.3(11) 2_445 2_445 ?
B1 K1 O5 85.3(5) 2_445 4_444 ?
B4 K1 O5 163.7(4) . 4_444 ?
B4 K1 B1 102.0(4) . 2_445 ?
B4 K1 O3A 92.5(13) . 2_445 ?
O1 K2 La1 147.0(2) . 1_455 ?
O1 K2 O6 74.1(3) . 3_545 ?
O1 K2 O7 99.4(2) . 3_544 ?
O1 K2 O8 70.4(3) . 3_544 ?
O1 K2 O9 138.4(5) . 1_455 ?
O1 K2 O10 69.2(3) . 3_444 ?
O1 K2 O10 72.6(3) . 1_455 ?
O1 K2 O11 111.5(3) . 1_455 ?
O1 K2 B4 91.9(2) . 3_544 ?
O1 K2 O3A 109.3(10) . 3_444 ?
O2 K2 La1 55.4(7) 2_355 1_455 ?
O2 K2 O1 156.2(8) 2_355 . ?
O2 K2 O6 83.1(8) 2_355 3_545 ?
O2 K2 O7 65.2(6) 2_355 3_544 ?
O2 K2 O8 106.2(6) 2_355 3_544 ?
O2 K2 O9 18.3(8) 2_355 1_455 ?
O2 K2 O10 105.0(6) 2_355 1_455 ?
O2 K2 O10 131.1(8) 2_355 3_444 ?
O2 K2 O11 79.3(6) 2_355 1_455 ?
O2 K2 B4 81.0(5) 2_355 3_544 ?
O2 K2 O3A 93.8(12) 2_355 3_444 ?
O6 K2 La1 128.6(2) 3_545 1_455 ?
O6 K2 O7 68.7(3) 3_545 3_544 ?
O6 K2 O8 96.4(3) 3_545 3_544 ?
O6 K2 O9 64.8(5) 3_545 1_455 ?
O6 K2 O10 67.1(3) 3_545 1_455 ?
O6 K2 O10 141.8(3) 3_545 3_444 ?
O6 K2 O11 101.3(3) 3_545 1_455 ?
O6 K2 B4 89.7(3) 3_545 3_544 ?
O6 K2 O3A 175.6(12) 3_545 3_444 ?
O7 K2 La1 110.83(9) 3_544 1_455 ?
O7 K2 O8 47.7(2) 3_544 3_544 ?
O7 K2 O9 60.4(4) 3_544 1_455 ?
O7 K2 O10 106.9(3) 3_544 3_444 ?
O7 K2 O10 135.6(3) 3_544 1_455 ?
O7 K2 O11 143.7(3) 3_544 1_455 ?
O7 K2 B4 25.6(4) 3_544 3_544 ?
O7 K2 O3A 112.8(14) 3_544 3_444 ?
O8 K2 La1 121.6(2) 3_544 1_455 ?
O8 K2 O9 107.0(4) 3_544 1_455 ?
O8 K2 O10 61.6(3) 3_544 3_444 ?
O8 K2 O10 142.4(3) 3_544 1_455 ?
O8 K2 O11 162.1(3) 3_544 1_455 ?
O8 K2 B4 25.5(3) 3_544 3_544 ?
O8 K2 O3A 87.4(13) 3_544 3_444 ?
O9 K2 La1 71.3(4) 1_455 1_455 ?
O10 K2 La1 89.1(2) 3_444 1_455 ?
O10 K2 La1 93.4(2) 1_455 1_455 ?
O10 K2 O9 96.3(6) 1_455 1_455 ?
O10 K2 O9 148.1(5) 3_444 1_455 ?
O10 K2 O10 110.2(2) 1_455 3_444 ?
O10 K2 B4 154.7(3) 1_455 3_544 ?
O10 K2 B4 81.3(4) 3_444 3_544 ?
O11 K2 La1 47.20(19) 1_455 1_455 ?
O11 K2 O9 83.6(4) 1_455 1_455 ?
O11 K2 O10 101.6(3) 1_455 3_444 ?
O11 K2 O10 46.3(3) 1_455 1_455 ?
O11 K2 B4 156.1(2) 1_455 3_544 ?
O11 K2 O3A 75.1(14) 1_455 3_444 ?
B4 K2 La1 109.64(10) 3_544 1_455 ?
B4 K2 O9 81.9(5) 3_544 1_455 ?
O2 K3 O10 94.7(5) 2_455 . ?
O2 K3 O10 133.2(7) 2_455 3_545 ?
O2 K3 O3A 120.4(13) 2_455 . ?
O5 K3 O2 45.9(8) 2_455 2_455 ?
O5 K3 O2 53.8(6) . 2_455 ?
O5 K3 O5 28.5(9) 2_455 . ?
O5 K3 O9 29.2(8) 2_455 . ?
O5 K3 O10 93.9(5) 2_455 3_545 ?
O5 K3 O10 104.6(6) . 3_545 ?
O5 K3 O10 133.6(7) 2_455 . ?
O5 K3 O10 147.5(5) . . ?
O5 K3 O11 120.7(6) 2_455 3_545 ?
O5 K3 O11 110.5(5) . 3_545 ?
O5 K3 O11 121.5(6) 2_455 . ?
O5 K3 B1 97.2(6) 2_455 3_545 ?
O5 K3 B1 143.6(7) 2_455 . ?
O5 K3 B1 138.0(7) . . ?
O5 K3 B1 96.1(6) . 3_545 ?
O5 K3 B2 27.9(6) 2_455 . ?
O5 K3 B2 27.4(6) . . ?
O5 K3 O3A 145.2(11) . . ?
O5 K3 O3A 165.6(12) 2_455 . ?
O9 K3 O2 21.7(7) . 2_455 ?
O9 K3 O5 48.6(6) . . ?
O9 K3 O10 105.2(6) . . ?
O9 K3 O10 111.6(7) . 3_545 ?
O9 K3 O11 148.7(7) . 3_545 ?
O9 K3 B1 122.9(7) . 3_545 ?
O9 K3 B1 115.5(8) . . ?
O9 K3 B2 26.4(5) . . ?
O9 K3 O3A 139.0(13) . . ?
O10 K3 O10 103.4(3) . 3_545 ?
O10 K3 O3A 40.3(10) . . ?
O11 K3 O2 164.3(5) 3_545 2_455 ?
O11 K3 O2 77.6(6) . 2_455 ?
O11 K3 O5 110.5(6) . . ?
O11 K3 O9 98.6(7) . . ?
O11 K3 O10 143.7(3) . 3_545 ?
O11 K3 O10 100.9(4) 3_545 . ?
O11 K3 O10 47.2(3) . . ?
O11 K3 O10 44.4(3) 3_545 3_545 ?
O11 K3 O11 111.9(2) . 3_545 ?
O11 K3 B1 138.4(4) . 3_545 ?
O11 K3 B1 27.5(4) . . ?
O11 K3 B2 94.3(5) . . ?
O11 K3 O3A 44.1(11) . . ?
O11 K3 O3A 72.1(11) 3_545 . ?
B1 K3 O2 143.0(7) 3_545 2_455 ?
B1 K3 O2 97.8(7) . 2_455 ?
B1 K3 O10 25.6(3) . . ?
B1 K3 O10 24.4(3) 3_545 3_545 ?
B1 K3 O10 116.8(5) . 3_545 ?
B1 K3 O10 116.1(4) 3_545 . ?
B1 K3 O11 26.6(3) 3_545 3_545 ?
B1 K3 O11 95.5(5) . 3_545 ?
B1 K3 B1 118.9(3) . 3_545 ?
B1 K3 O3A 23.6(12) . . ?
B1 K3 O3A 96.7(12) 3_545 . ?
B2 K3 O2 26.4(6) . 2_455 ?
B2 K3 O10 120.8(5) . . ?
B2 K3 O10 121.7(5) . 3_545 ?
B2 K3 O11 137.9(5) . 3_545 ?
B2 K3 B1 119.4(8) . . ?
B2 K3 B1 120.7(6) . 3_545 ?
B2 K3 O3A 138.1(11) . . ?
La2 O1 La1 84.7(3) 3_544 . ?
La2 O1 La1 87.8(3) . . ?
La2 O1 La2 172.0(4) . 3_544 ?
La2 O1 K2 89.0(3) . . ?
La2 O1 K2 92.3(3) 3_544 . ?
K2 O1 La1 77.5(3) . . ?
B3 O1 La1 157.5(8) . . ?
B3 O1 La2 93.7(7) . . ?
B3 O1 La2 92.1(8) . 3_544 ?
B3 O1 K2 124.9(8) . . ?
La1 O2 La1 109.9(11) . 2_455 ?
La1 O2 K3 164.2(13) . 2_455 ?
La1 O2 K3 84.3(6) 2_455 2_455 ?
La3 O2 La1 79.3(7) 3_545 . ?
La3 O2 La1 163.1(9) 3_545 2_455 ?
La3 O2 K3 88.8(9) 3_545 2_455 ?
K2 O2 La1 105.4(9) 2_355 . ?
K2 O2 La1 75.1(8) 2_355 2_455 ?
K2 O2 La3 89.0(7) 2_355 3_545 ?
K2 O2 K3 84.6(6) 2_355 2_455 ?
O9 O2 La1 148(2) 2_455 2_455 ?
O9 O2 La1 97.7(19) 2_455 . ?
O9 O2 La3 36.2(15) 2_455 3_545 ?
O9 O2 K2 114(2) 2_455 2_355 ?
O9 O2 K3 66.7(18) 2_455 2_455 ?
O9 O2 B2 63.0(19) 2_455 . ?
B2 O2 La1 96.6(14) . 2_455 ?
B2 O2 La1 97.2(11) . . ?
B2 O2 La3 96.2(18) . 3_545 ?
B2 O2 K2 157.4(15) . 2_355 ?
B2 O2 K3 73.6(12) . 2_455 ?
La1 O3 K3 169.6(5) 3_545 3_544 ?
La2 O3 La1 81.3(5) . 3_545 ?
La2 O3 K1 87.9(7) . . ?
La2 O3 K1 152.3(12) . 2_445 ?
La2 O3 K3 89.8(6) . 3_544 ?
K1 O3 La1 120.2(6) 2_445 3_545 ?
K1 O3 La1 96.1(4) . 3_545 ?
K1 O3 K1 73.5(6) 2_445 . ?
K1 O3 K3 69.9(5) 2_445 3_544 ?
K1 O3 K3 88.9(8) . 3_544 ?
B1 O3 La1 114.1(18) . 3_545 ?
B1 O3 La2 92.8(9) . . ?
B1 O3 K1 149.6(19) . . ?
B1 O3 K1 93.3(9) . 2_445 ?
B1 O3 K3 60.7(13) . 3_544 ?
La2 O4 La3 175.7(4) . 2_345 ?
La2 O4 K1 90.0(3) . 2_345 ?
La2 O4 K1 85.4(3) . . ?
La3 O4 La2 166.6(5) . . ?
La3 O4 La3 13.19(7) . 2_345 ?
La3 O4 K1 91.3(3) 2_345 . ?
La3 O4 K1 95.8(3) . 2_345 ?
La3 O4 K1 86.6(3) 2_345 2_345 ?
La3 O4 K1 84.1(3) . . ?
K1 O4 K1 77.9(2) 2_345 . ?
B3 O4 La2 91.5(6) . . ?
B3 O4 La3 91.6(7) . . ?
B3 O4 La3 92.7(7) . 2_345 ?
B3 O4 K1 141.7(9) . . ?
B3 O4 K1 140.4(9) . 2_345 ?
La3 O5 K1 159.9(8) 3_545 4_455 ?
La3 O5 K3 95.2(8) 3_545 2_455 ?
La3 O5 K3 108.7(8) 3_545 . ?
K1 O5 La3 92.1(7) 3_545 3_545 ?
K1 O5 K1 70.0(7) 3_545 4_455 ?
K1 O5 K3 86.5(7) 3_545 2_455 ?
K1 O5 K3 107.9(9) 3_545 . ?
K3 O5 K1 92.6(8) 2_455 4_455 ?
K3 O5 K1 70.3(6) . 4_455 ?
K3 O5 K3 151.1(9) 2_455 . ?
O5 O5 La3 155.3(5) 2_455 3_545 ?
O5 O5 K1 112.3(7) 2_455 3_545 ?
O5 O5 K1 44.3(4) 2_455 4_455 ?
O5 O5 K3 68.8(18) 2_455 . ?
O5 O5 K3 82.7(19) 2_455 2_455 ?
O9 O5 La3 42.2(13) 2_455 3_545 ?
O9 O5 K1 157.8(16) 2_455 4_455 ?
O9 O5 K1 127.7(17) 2_455 3_545 ?
O9 O5 K3 77.0(14) 2_455 2_455 ?
O9 O5 K3 110.1(16) 2_455 . ?
O9 O5 O5 114.2(15) 2_455 2_455 ?
B2 O5 La3 95.7(15) . 3_545 ?
B2 O5 K1 168.5(17) . 3_545 ?
B2 O5 K1 103.4(13) . 4_455 ?
B2 O5 K3 77.6(10) . . ?
B2 O5 K3 84.4(10) . 2_455 ?
B2 O5 O5 59.6(13) . 2_455 ?
B2 O5 O9 56.6(15) . 2_455 ?
La1 O6 K2 79.6(2) 3_544 3_544 ?
La2 O6 La1 89.5(3) 3_544 3_544 ?
La2 O6 K2 87.6(3) 3_544 3_544 ?
La3 O6 La1 91.6(3) 2_345 3_544 ?
La3 O6 La1 83.4(3) . 3_544 ?
La3 O6 La2 171.6(5) . 3_544 ?
La3 O6 La2 174.1(5) 2_345 3_544 ?
La3 O6 La3 13.09(7) . 2_345 ?
La3 O6 K2 86.9(3) 2_345 3_544 ?
La3 O6 K2 95.4(3) . 3_544 ?
B3 O6 La1 139.6(9) . 3_544 ?
B3 O6 La2 90.2(7) . 3_544 ?
B3 O6 La3 92.3(7) . . ?
B3 O6 La3 92.7(7) . 2_345 ?
B3 O6 K2 140.8(9) . 3_544 ?
La1 O7 La1 177.0(4) 4_345 3_545 ?
La1 O7 K2 78.10(8) 3_545 3_545 ?
La1 O7 K2 101.76(8) 3_545 4_345 ?
La1 O7 K2 78.10(8) 4_345 4_345 ?
La1 O7 K2 101.76(8) 4_345 3_545 ?
La3 O7 La1 96.5(2) 2_346 3_545 ?
La3 O7 La1 96.5(2) 1_556 4_345 ?
La3 O7 La1 86.5(2) 2_346 4_345 ?
La3 O7 La1 86.5(2) 1_556 3_545 ?
La3 O7 La3 14.16(9) 1_556 2_346 ?
La3 O7 K2 96.5(2) 1_556 3_545 ?
La3 O7 K2 96.5(2) 2_346 4_345 ?
La3 O7 K2 88.9(2) 2_346 3_545 ?
La3 O7 K2 88.9(2) 1_556 4_345 ?
K2 O7 K2 174.6(4) 4_345 3_545 ?
B4 O7 La1 88.5(2) . 4_345 ?
B4 O7 La1 88.5(2) . 3_545 ?
B4 O7 La3 172.92(5) . 2_346 ?
B4 O7 La3 172.92(5) . 1_556 ?
B4 O7 K2 87.3(2) . 4_345 ?
B4 O7 K2 87.3(2) . 3_545 ?
La1 O8 K1 104.7(4) 3_545 . ?
La1 O8 K1 172.3(4) 3_545 2_345 ?
La1 O8 K2 78.0(2) 3_545 3_545 ?
La2 O8 La1 91.0(3) . 3_545 ?
La2 O8 K1 93.4(3) . 2_345 ?
La2 O8 K1 92.9(3) . . ?
La2 O8 K2 92.4(3) . 3_545 ?
K1 O8 K1 81.4(2) . 2_345 ?
K1 O8 K2 95.6(3) 2_345 3_545 ?
K1 O8 K2 174.0(3) . 3_545 ?
B4 O8 La1 89.1(7) . 3_545 ?
B4 O8 La2 179.0(7) . . ?
B4 O8 K1 86.4(6) . 2_345 ?
B4 O8 K1 88.0(6) . . ?
B4 O8 K2 86.6(6) . 3_545 ?
La3 O9 La3 2.2(2) 4_455 3_645 ?
La3 O9 K2 86.4(7) 3_645 1_655 ?
La3 O9 K2 88.4(8) 4_455 1_655 ?
La3 O9 K3 115.1(9) 3_645 . ?
La3 O9 K3 116.5(11) 4_455 . ?
K3 O9 K2 78.2(6) . 1_655 ?
O2 O9 La3 123(2) 2_455 4_455 ?
O2 O9 La3 122(2) 2_455 3_645 ?
O2 O9 K2 48.0(16) 2_455 1_655 ?
O2 O9 K3 91.5(19) 2_455 . ?
O2 O9 O5 128(2) 2_455 2_455 ?
O2 O9 B2 68(2) 2_455 . ?
O5 O9 La3 109.3(19) 2_455 3_645 ?
O5 O9 La3 108(2) 2_455 4_455 ?
O5 O9 K2 151.6(17) 2_455 1_655 ?
O5 O9 K3 73.8(14) 2_455 . ?
B2 O9 La3 154.7(19) . 4_455 ?
B2 O9 La3 156.8(17) . 3_645 ?
B2 O9 K2 111.6(19) . 1_655 ?
B2 O9 K3 83.9(12) . . ?
B2 O9 O5 61.5(18) . 2_455 ?
La2 O10 K1 89.4(3) 1_655 2_445 ?
La2 O10 K2 84.7(4) 1_655 1_655 ?
La2 O10 K2 87.6(4) 1_655 3_645 ?
La2 O10 K3 110.7(6) 1_655 3_544 ?
La2 O10 K3 116.1(4) 1_655 . ?
K1 O10 K2 132.6(6) 2_445 1_655 ?
K1 O10 K2 88.8(4) 2_445 3_645 ?
K1 O10 K3 145.5(5) 2_445 . ?
K1 O10 K3 69.4(3) 2_445 3_544 ?
K2 O10 K2 137.6(4) 1_655 3_645 ?
K2 O10 K3 69.1(3) 1_655 3_544 ?
K2 O10 K3 75.7(2) 1_655 . ?
K2 O10 K3 70.6(4) 3_645 . ?
K2 O10 K3 150.6(4) 3_645 3_544 ?
K3 O10 K3 117.0(4) . 3_544 ?
B1 O10 La2 174.2(14) . 1_655 ?
B1 O10 K1 87.7(7) . 2_445 ?
B1 O10 K2 97.3(12) . 3_645 ?
B1 O10 K2 93.6(10) . 1_655 ?
B1 O10 K3 68.7(8) . . ?
B1 O10 K3 63.5(11) . 3_544 ?
La1 O11 K2 73.5(3) . 1_655 ?
La1 O11 K3 99.5(3) . 3_544 ?
La1 O11 K3 95.9(3) . . ?
La2 O11 La1 94.5(3) . . ?
La2 O11 K2 165.2(4) . 1_655 ?
La2 O11 K3 99.9(4) . 3_544 ?
La2 O11 K3 107.3(4) . . ?
K3 O11 K2 74.2(3) 3_544 1_655 ?
K3 O11 K2 83.1(3) . 1_655 ?
K3 O11 K3 147.5(4) . 3_544 ?
B1 O11 La1 169.7(9) . . ?
B1 O11 La2 95.2(8) . . ?
B1 O11 K2 96.4(8) . 1_655 ?
B1 O11 K3 84.5(10) . . ?
B1 O11 K3 75.4(10) . 3_544 ?
La2 B1 K1 114.8(4) . 2_445 ?
La2 B1 K2 117.5(5) . 1_655 ?
La2 B1 K2 117.3(6) . 3_645 ?
K1 B1 K2 112.2(5) 2_445 1_655 ?
K1 B1 K2 77.5(4) 2_445 3_645 ?
K2 B1 K2 111.0(4) 1_655 3_645 ?
K3 B1 La2 91.6(4) . . ?
K3 B1 La2 91.0(6) 3_544 . ?
K3 B1 K1 142.9(7) . 2_445 ?
K3 B1 K1 70.8(4) 3_544 2_445 ?
K3 B1 K2 144.4(4) 3_544 3_645 ?
K3 B1 K2 67.0(4) . 3_645 ?
K3 B1 K2 68.4(4) 3_544 1_655 ?
K3 B1 K2 73.0(3) . 1_655 ?
K3 B1 K3 137.6(6) . 3_544 ?
O3 B1 La2 59.5(8) . . ?
O3 B1 K1 60.6(8) . 2_445 ?
O3 B1 K2 83.0(15) . 3_645 ?
O3 B1 K2 163.3(18) . 1_655 ?
O3 B1 K3 122.4(16) . . ?
O3 B1 K3 94.9(15) . 3_544 ?
O10 B1 La2 176.9(14) . . ?
O10 B1 K1 67.0(6) . 2_445 ?
O10 B1 K2 63.1(9) . 1_655 ?
O10 B1 K2 60.2(11) . 3_645 ?
O10 B1 K3 92.0(12) . 3_544 ?
O10 B1 K3 85.7(9) . . ?
O10 B1 O3 120.9(14) . . ?
O10 B1 O11 122.2(13) . . ?
O11 B1 La2 57.8(6) . . ?
O11 B1 K1 147.9(14) . 2_445 ?
O11 B1 K2 134.5(11) . 3_645 ?
O11 B1 K2 60.4(7) . 1_655 ?
O11 B1 K3 78.0(11) . 3_544 ?
O11 B1 K3 67.9(8) . . ?
O11 B1 O3 116.6(12) . . ?
O3A B1 La2 67(2) . . ?
O3A B1 K3 91(4) . . ?
O3A B1 O10 112(3) . . ?
O3A B1 O11 119(3) . . ?
La3 B2 La3 176.7(10) 4_455 3_545 ?
K3 B2 La3 82.2(2) . 4_455 ?
K3 B2 La3 96.6(2) . 3_545 ?
K3 B2 La3 82.2(2) 2_455 3_545 ?
K3 B2 La3 96.6(2) 2_455 4_455 ?
K3 B2 K3 136.6(10) . 2_455 ?
O2 B2 La3 124.9(17) . 4_455 ?
O2 B2 La3 124.9(17) 2_455 3_545 ?
O2 B2 La3 58.0(14) . 3_545 ?
O2 B2 La3 58.0(14) 2_455 4_455 ?
O2 B2 K3 80.0(10) 2_455 . ?
O2 B2 K3 80.0(10) . 2_455 ?
O2 B2 K3 135.4(11) 2_455 2_455 ?
O2 B2 K3 135.4(11) . . ?
O2 B2 O2 86(3) 2_455 . ?
O2 B2 O5 155.0(15) . 2_455 ?
O2 B2 O5 155.0(15) 2_455 . ?
O2 B2 O5 110.6(18) . . ?
O2 B2 O5 110.6(18) 2_455 2_455 ?
O5 B2 La3 118.8(15) . 4_455 ?
O5 B2 La3 58.0(11) . 3_545 ?
O5 B2 La3 118.8(15) 2_455 3_545 ?
O5 B2 La3 58.0(11) 2_455 4_455 ?
O5 B2 K3 75.1(12) 2_455 2_455 ?
O5 B2 K3 75.1(12) . . ?
O5 B2 K3 67.7(11) . 2_455 ?
O5 B2 K3 67.7(11) 2_455 . ?
O5 B2 O5 61(3) 2_455 . ?
O9 B2 La3 165.4(11) 2_455 4_455 ?
O9 B2 La3 165.4(11) . 3_545 ?
O9 B2 La3 14.9(11) 2_455 3_545 ?
O9 B2 La3 14.9(11) . 4_455 ?
O9 B2 K3 111.2(13) 2_455 . ?
O9 B2 K3 69.7(11) 2_455 2_455 ?
O9 B2 K3 111.2(13) . 2_455 ?
O9 B2 K3 69.7(11) . . ?
O9 B2 O2 49.3(16) . 2_455 ?
O9 B2 O2 49.3(16) 2_455 . ?
O9 B2 O2 128(3) . . ?
O9 B2 O2 128(3) 2_455 2_455 ?
O9 B2 O5 120(3) . . ?
O9 B2 O5 62.0(18) 2_455 . ?
O9 B2 O5 62.0(18) . 2_455 ?
O9 B2 O5 120(3) 2_455 2_455 ?
O9 B2 O9 178(4) 2_455 . ?
La2 B3 La2 119.1(4) 3_544 . ?
La2 B3 La3 121.8(4) 3_544 2_345 ?
La2 B3 La3 119.1(4) . 2_345 ?
La2 B3 K3 96.2(4) . 3_444 ?
La2 B3 K3 83.6(3) . 3_544 ?
La2 B3 K3 96.9(4) 3_544 3_444 ?
La2 B3 K3 84.2(4) 3_544 3_544 ?
La3 B3 La2 121.3(4) . 3_544 ?
La3 B3 La2 118.4(4) . . ?
La3 B3 La3 11.32(7) . 2_345 ?
La3 B3 K3 76.8(3) 2_345 3_444 ?
La3 B3 K3 90.8(4) . 3_544 ?
La3 B3 K3 88.1(4) . 3_444 ?
La3 B3 K3 102.2(4) 2_345 3_544 ?
K3 B3 K3 178.7(5) 3_444 3_544 ?
O1 B3 La2 59.0(6) . . ?
O1 B3 La2 60.3(6) . 3_544 ?
O1 B3 La3 174.7(10) . 2_345 ?
O1 B3 La3 173.2(10) . . ?
O1 B3 K3 98.3(8) . 3_444 ?
O1 B3 K3 82.7(7) . 3_544 ?
O1 B3 O4 118.7(11) . . ?
O1 B3 O6 122.3(12) . . ?
O4 B3 La2 60.0(6) . . ?
O4 B3 La2 179.1(9) . 3_544 ?
O4 B3 La3 59.1(6) . 2_345 ?
O4 B3 La3 59.6(6) . . ?
O4 B3 K3 83.2(8) . 3_444 ?
O4 B3 K3 95.6(8) . 3_544 ?
O6 B3 La2 62.0(6) . 3_544 ?
O6 B3 La2 175.5(10) . . ?
O6 B3 La3 60.0(6) . 2_345 ?
O6 B3 La3 59.8(6) . . ?
O6 B3 K3 87.9(8) . 3_444 ?
O6 B3 K3 92.2(8) . 3_544 ?
O6 B3 O4 118.9(11) . . ?
La1 B4 La1 129.6(6) 3_545 4_345 ?
La1 B4 K2 70.31(19) 3_545 3_545 ?
La1 B4 K2 70.31(19) 4_345 4_345 ?
La1 B4 K2 90.3(3) 4_345 3_545 ?
La1 B4 K2 90.3(3) 3_545 4_345 ?
K1 B4 La1 131.0(3) 2_345 3_545 ?
K1 B4 La1 91.56(14) . 3_545 ?
K1 B4 La1 131.0(3) . 4_345 ?
K1 B4 La1 91.56(14) 2_345 4_345 ?
K1 B4 K1 73.4(4) 2_345 . ?
K1 B4 K2 86.54(13) 2_345 3_545 ?
K1 B4 K2 86.54(13) . 4_345 ?
K1 B4 K2 133.2(3) . 3_545 ?
K1 B4 K2 133.2(3) 2_345 4_345 ?
K2 B4 K2 134.2(6) 3_545 4_345 ?
O7 B4 La1 64.8(3) . 4_345 ?
O7 B4 La1 64.8(3) . 3_545 ?
O7 B4 K1 143.3(2) . . ?
O7 B4 K1 143.3(2) . 2_345 ?
O7 B4 K2 67.1(3) . 3_545 ?
O7 B4 K2 67.1(3) . 4_345 ?
O8 B4 La1 64.3(5) 2_345 4_345 ?
O8 B4 La1 149.6(5) . 4_345 ?
O8 B4 La1 64.3(5) . 3_545 ?
O8 B4 La1 149.6(5) 2_345 3_545 ?
O8 B4 K1 65.4(6) . . ?
O8 B4 K1 67.1(7) 2_345 . ?
O8 B4 K1 65.4(6) 2_345 2_345 ?
O8 B4 K1 67.1(7) . 2_345 ?
O8 B4 K2 140.1(5) . 4_345 ?
O8 B4 K2 67.9(4) . 3_545 ?
O8 B4 K2 140.1(5) 2_345 3_545 ?
O8 B4 K2 67.9(4) 2_345 4_345 ?
O8 B4 O7 120.2(7) . . ?
O8 B4 O7 120.2(7) 2_345 . ?
O8 B4 O8 119.6(14) 2_345 . ?
La1 O3A La2 86.8(16) 3_545 . ?
La1 O3A K1 122.0(18) 3_545 2_445 ?
La1 O3A K2 73.2(18) 3_545 3_645 ?
La1 O3A K3 93(3) 3_545 . ?
La2 O3A K1 123(3) . 2_445 ?
La2 O3A K2 151(3) . 3_645 ?
La2 O3A K3 90.1(16) . . ?
K1 O3A K3 130.1(18) 2_445 . ?
K2 O3A K1 86.0(13) 3_645 2_445 ?
K2 O3A K3 70.3(18) 3_645 . ?
B1 O3A La1 157(5) . 3_545 ?
B1 O3A La2 88(3) . . ?
B1 O3A K1 79(3) . 2_445 ?
B1 O3A K2 103(4) . 3_645 ?
B1 O3A K3 65(3) . . ?

loop_
_geom_torsion_atom_site_label_1
_geom_torsion_atom_site_label_2
_geom_torsion_atom_site_label_3
_geom_torsion_atom_site_label_4
_geom_torsion
_geom_torsion_site_symmetry_1
_geom_torsion_site_symmetry_2
_geom_torsion_site_symmetry_3
_geom_torsion_site_symmetry_4
_geom_torsion_publ_flag
La1 O1 B3 La2 93(2) . . . . ?
La1 O1 B3 La2 -81(2) . . . 3_544 ?
La1 O1 B3 K3 6(2) . . . 3_544 ?
La1 O1 B3 K3 -174.6(18) . . . 3_444 ?
La1 O1 B3 O4 99(2) . . . . ?
La1 O1 B3 O6 -82(3) . . . . ?
La1 O2 B2 La3 102.0(10) . . . 4_455 ?
La1 O2 B2 La3 -9.1(15) 2_455 . . 4_455 ?
La1 O2 B2 La3 -79.9(9) . . . 3_545 ?
La1 O2 B2 La3 169.0(12) 2_455 . . 3_545 ?
La1 O2 B2 K3 -127.2(16) 2_455 . . . ?
La1 O2 B2 K3 82.0(6) 2_455 . . 2_455 ?
La1 O2 B2 K3 -166.9(11) . . . 2_455 ?
La1 O2 B2 K3 -16(3) . . . . ?
La1 O2 B2 O2 -55.3(12) 2_455 . . 2_455 ?
La1 O2 B2 O2 55.8(8) . . . 2_455 ?
La1 O2 B2 O5 143.5(12) 2_455 . . . ?
La1 O2 B2 O5 -170(4) . . . 2_455 ?
La1 O2 B2 O5 -105.4(14) . . . . ?
La1 O2 B2 O5 79(5) 2_455 . . 2_455 ?
La1 O2 B2 O9 -27(2) 2_455 . . . ?
La1 O2 B2 O9 154(2) 2_455 . . 2_455 ?
La1 O2 B2 O9 83.9(19) . . . . ?
La1 O2 B2 O9 -95.1(19) . . . 2_455 ?
La1 O3 B1 La2 -81.7(7) 3_545 . . . ?
La1 O3 B1 K1 125.3(12) 3_545 . . 2_445 ?
La1 O3 B1 K2 -166(3) 3_545 . . 1_655 ?
La1 O3 B1 K2 45.7(7) 3_545 . . 3_645 ?
La1 O3 B1 K3 -170.0(6) 3_545 . . 3_544 ?
La1 O3 B1 K3 -11.3(16) 3_545 . . . ?
La1 O3 B1 O10 94.7(18) 3_545 . . . ?
La1 O3 B1 O11 -91(2) 3_545 . . . ?
La1 O6 B3 La2 89.5(10) 3_544 . . 3_544 ?
La1 O6 B3 La3 -82.5(10) 3_544 . . . ?
La1 O6 B3 La3 -95.6(10) 3_544 . . 2_345 ?
La1 O6 B3 K3 7.2(12) 3_544 . . 3_544 ?
La1 O6 B3 K3 -171.5(8) 3_544 . . 3_444 ?
La1 O6 B3 O1 89.9(15) 3_544 . . . ?
La1 O6 B3 O4 -90.4(15) 3_544 . . . ?
La1 O7 B4 La1 180.000(1) 3_545 . . 4_345 ?
La1 O7 B4 La1 180.000(1) 4_345 . . 3_545 ?
La1 O7 B4 K1 54.45(8) 4_345 . . 2_345 ?
La1 O7 B4 K1 54.45(8) 3_545 . . . ?
La1 O7 B4 K1 -125.55(8) 3_545 . . 2_345 ?
La1 O7 B4 K1 -125.55(8) 4_345 . . . ?
La1 O7 B4 K2 101.85(7) 3_545 . . 4_345 ?
La1 O7 B4 K2 101.85(7) 4_345 . . 3_545 ?
La1 O7 B4 K2 -78.15(7) 4_345 . . 4_345 ?
La1 O7 B4 K2 -78.15(7) 3_545 . . 3_545 ?
La1 O7 B4 O8 -34.0(5) 4_345 . . 2_345 ?
La1 O7 B4 O8 -34.0(5) 3_545 . . . ?
La1 O7 B4 O8 146.0(5) 4_345 . . . ?
La1 O7 B4 O8 146.0(5) 3_545 . . 2_345 ?
La1 O8 B4 La1 125.2(17) 3_545 . . 4_345 ?
La1 O8 B4 K1 173.8(4) 3_545 . . 2_345 ?
La1 O8 B4 K1 -104.7(3) 3_545 . . . ?
La1 O8 B4 K2 78.0(2) 3_545 . . 3_545 ?
La1 O8 B4 K2 -55.4(13) 3_545 . . 4_345 ?
La1 O8 B4 O7 34.2(4) 3_545 . . . ?
La1 O8 B4 O8 -145.8(4) 3_545 . . 2_345 ?
La1 O11 B1 La2 -160(6) . . . . ?
La1 O11 B1 K1 -74(6) . . . 2_445 ?
La1 O11 B1 K2 102(6) . . . 3_645 ?
La1 O11 B1 K2 11(6) . . . 1_655 ?
La1 O11 B1 K3 -61(6) . . . 3_544 ?
La1 O11 B1 K3 93(6) . . . . ?
La1 O11 B1 O3 -151(5) . . . . ?
La1 O11 B1 O10 24(7) . . . . ?
La1 O11 B1 O3A 172(6) . . . . ?
La2 O1 B3 La2 -174.4(4) . . . 3_544 ?
La2 O1 B3 La2 174.4(4) 3_544 . . . ?
La2 O1 B3 K3 -86.9(3) . . . 3_544 ?
La2 O1 B3 K3 -93.3(4) 3_544 . . 3_444 ?
La2 O1 B3 K3 87.5(3) 3_544 . . 3_544 ?
La2 O1 B3 K3 92.3(4) . . . 3_444 ?
La2 O1 B3 O4 5.5(12) . . . . ?
La2 O1 B3 O4 179.9(11) 3_544 . . . ?
La2 O1 B3 O6 -174.9(12) . . . . ?
La2 O1 B3 O6 -0.5(14) 3_544 . . . ?
La2 O3 B1 K1 -153.0(13) . . . 2_445 ?
La2 O3 B1 K2 -85(3) . . . 1_655 ?
La2 O3 B1 K2 127.5(8) . . . 3_645 ?
La2 O3 B1 K3 -88.3(7) . . . 3_544 ?
La2 O3 B1 K3 70.4(14) . . . . ?
La2 O3 B1 O10 176.4(17) . . . . ?
La2 O3 B1 O11 -9(2) . . . . ?
La2 O4 B3 La3 -179.8(6) . . . 2_345 ?
La2 O4 B3 La3 167.0(6) . . . . ?
La2 O4 B3 K3 -101.2(3) . . . 3_444 ?
La2 O4 B3 K3 79.3(4) . . . 3_544 ?
La2 O4 B3 O1 -5.4(12) . . . . ?
La2 O4 B3 O6 175.0(12) . . . . ?
La2 O6 B3 La3 -172.0(5) 3_544 . . . ?
La2 O6 B3 La3 174.9(5) 3_544 . . 2_345 ?
La2 O6 B3 K3 -82.3(4) 3_544 . . 3_544 ?
La2 O6 B3 K3 99.0(3) 3_544 . . 3_444 ?
La2 O6 B3 O1 0.5(13) 3_544 . . . ?
La2 O6 B3 O4 -179.9(11) 3_544 . . . ?
La2 O11 B1 K1 85.9(17) . . . 2_445 ?
La2 O11 B1 K2 -98.1(10) . . . 3_645 ?
La2 O11 B1 K2 170.7(6) . . . 1_655 ?
La2 O11 B1 K3 98.9(4) . . . 3_544 ?
La2 O11 B1 K3 -106.9(4) . . . . ?
La2 O11 B1 O3 9(2) . . . . ?
La2 O11 B1 O10 -176.3(17) . . . . ?
La2 O11 B1 O3A -28(5) . . . . ?
La2 B1 O3A La1 -76(9) . . . 3_545 ?
La2 B1 O3A K1 124(2) . . . 2_445 ?
La2 B1 O3A K2 -152(4) . . . 3_645 ?
La2 B1 O3A K3 -91.2(17) . . . . ?
La3 O2 B2 La3 -178.1(6) 3_545 . . 4_455 ?
La3 O2 B2 K3 -86.9(7) 3_545 . . 2_455 ?
La3 O2 B2 K3 64(2) 3_545 . . . ?
La3 O2 B2 O2 135.7(15) 3_545 . . 2_455 ?
La3 O2 B2 O5 -25.5(15) 3_545 . . . ?
La3 O2 B2 O5 -90(5) 3_545 . . 2_455 ?
La3 O2 B2 O9 -15.2(15) 3_545 . . 2_455 ?
La3 O2 B2 O9 163.8(17) 3_545 . . . ?
La3 O4 B3 La2 179.8(6) 2_345 . . . ?
La3 O4 B3 La2 -167.0(6) . . . . ?
La3 O4 B3 La3 -13.15(8) 2_345 . . . ?
La3 O4 B3 La3 13.15(8) . . . 2_345 ?
La3 O4 B3 K3 -87.7(4) . . . 3_544 ?
La3 O4 B3 K3 78.6(3) 2_345 . . 3_444 ?
La3 O4 B3 K3 -100.8(4) 2_345 . . 3_544 ?
La3 O4 B3 K3 91.8(3) . . . 3_444 ?
La3 O4 B3 O1 -172.4(11) . . . . ?
La3 O4 B3 O1 174.4(11) 2_345 . . . ?
La3 O4 B3 O6 7.9(13) . . . . ?
La3 O4 B3 O6 -5.2(13) 2_345 . . . ?
La3 O5 B2 La3 179.99(8) 3_545 . . 4_455 ?
La3 O5 B2 K3 94.7(8) 3_545 . . 2_455 ?
La3 O5 B2 K3 -107.9(8) 3_545 . . . ?
La3 O5 B2 O2 25.5(15) 3_545 . . . ?
La3 O5 B2 O2 -105(5) 3_545 . . 2_455 ?
La3 O5 B2 O5 180(2) 3_545 . . 2_455 ?
La3 O5 B2 O9 -163.0(14) 3_545 . . . ?
La3 O5 B2 O9 16.6(12) 3_545 . . 2_455 ?
La3 O6 B3 La2 172.0(5) . . . 3_544 ?
La3 O6 B3 La2 -174.9(5) 2_345 . . 3_544 ?
La3 O6 B3 La3 13.09(8) 2_345 . . . ?
La3 O6 B3 La3 -13.09(8) . . . 2_345 ?
La3 O6 B3 K3 -75.9(4) 2_345 . . 3_444 ?
La3 O6 B3 K3 102.8(4) 2_345 . . 3_544 ?
La3 O6 B3 K3 89.7(4) . . . 3_544 ?
La3 O6 B3 K3 -89.0(4) . . . 3_444 ?
La3 O6 B3 O1 -174.5(12) 2_345 . . . ?
La3 O6 B3 O1 172.4(12) . . . . ?
La3 O6 B3 O4 -7.9(13) . . . . ?
La3 O6 B3 O4 5.2(13) 2_345 . . . ?
La3 O9 B2 La3 -1.2(3) 3_645 . . 4_455 ?
La3 O9 B2 La3 -167(4) 4_455 . . 3_545 ?
La3 O9 B2 La3 -168(4) 3_645 . . 3_545 ?
La3 O9 B2 K3 -146(6) 3_645 . . . ?
La3 O9 B2 K3 -13(7) 3_645 . . 2_455 ?
La3 O9 B2 K3 -145(6) 4_455 . . . ?
La3 O9 B2 K3 -12(7) 4_455 . . 2_455 ?
La3 O9 B2 O2 81(7) 3_645 . . . ?
La3 O9 B2 O2 82(6) 4_455 . . . ?
La3 O9 B2 O2 119(6) 3_645 . . 2_455 ?
La3 O9 B2 O2 121(6) 4_455 . . 2_455 ?
La3 O9 B2 O5 -70(6) 4_455 . . 2_455 ?
La3 O9 B2 O5 -72(6) 3_645 . . 2_455 ?
La3 O9 B2 O5 -88(5) 4_455 . . . ?
La3 O9 B2 O5 -89(6) 3_645 . . . ?
K1 O3 B1 La2 91(2) . . . . ?
K1 O3 B1 La2 153.0(13) 2_445 . . . ?
K1 O3 B1 K1 -62.4(17) . . . 2_445 ?
K1 O3 B1 K2 68(3) 2_445 . . 1_655 ?
K1 O3 B1 K2 -79.6(6) 2_445 . . 3_645 ?
K1 O3 B1 K2 -142.0(19) . . . 3_645 ?
K1 O3 B1 K2 6(5) . . . 1_655 ?
K1 O3 B1 K3 64.7(8) 2_445 . . 3_544 ?
K1 O3 B1 K3 160.9(13) . . . . ?
K1 O3 B1 K3 -136.7(9) 2_445 . . . ?
K1 O3 B1 K3 2(2) . . . 3_544 ?
K1 O3 B1 O10 -31(2) 2_445 . . . ?
K1 O3 B1 O10 -93(3) . . . . ?
K1 O3 B1 O11 143.7(15) 2_445 . . . ?
K1 O3 B1 O11 81(2) . . . . ?
K1 O4 B3 La2 91.9(10) 2_345 . . . ?
K1 O4 B3 La2 -84.5(10) . . . . ?
K1 O4 B3 La3 -101.1(10) 2_345 . . . ?
K1 O4 B3 La3 -87.9(10) 2_345 . . 2_345 ?
K1 O4 B3 La3 82.5(10) . . . . ?
K1 O4 B3 La3 95.6(10) . . . 2_345 ?
K1 O4 B3 K3 -9.3(10) 2_345 . . 3_444 ?
K1 O4 B3 K3 -5.2(12) . . . 3_544 ?
K1 O4 B3 K3 171.2(7) 2_345 . . 3_544 ?
K1 O4 B3 K3 174.3(9) . . . 3_444 ?
K1 O4 B3 O1 86.5(15) 2_345 . . . ?
K1 O4 B3 O1 -89.9(15) . . . . ?
K1 O4 B3 O6 -93.1(15) 2_345 . . . ?
K1 O4 B3 O6 90.4(15) . . . . ?
K1 O5 B2 La3 173.9(13) 4_455 . . 3_545 ?
K1 O5 B2 La3 -132(9) 3_545 . . 3_545 ?
K1 O5 B2 La3 -6.1(12) 4_455 . . 4_455 ?
K1 O5 B2 La3 48(9) 3_545 . . 4_455 ?
K1 O5 B2 K3 66.0(6) 4_455 . . . ?
K1 O5 B2 K3 -38(8) 3_545 . . 2_455 ?
K1 O5 B2 K3 -91.4(8) 4_455 . . 2_455 ?
K1 O5 B2 K3 120(9) 3_545 . . . ?
K1 O5 B2 O2 123(8) 3_545 . . 2_455 ?
K1 O5 B2 O2 -160.6(11) 4_455 . . . ?
K1 O5 B2 O2 69(5) 4_455 . . 2_455 ?
K1 O5 B2 O2 -107(9) 3_545 . . . ?
K1 O5 B2 O5 47(8) 3_545 . . 2_455 ?
K1 O5 B2 O5 -6.5(10) 4_455 . . 2_455 ?
K1 O5 B2 O9 -169.5(17) 4_455 . . 2_455 ?
K1 O5 B2 O9 10.9(18) 4_455 . . . ?
K1 O5 B2 O9 65(9) 3_545 . . . ?
K1 O5 B2 O9 -116(9) 3_545 . . 2_455 ?
K1 O8 B4 La1 104.7(3) . . . 3_545 ?
K1 O8 B4 La1 -173.8(4) 2_345 . . 3_545 ?
K1 O8 B4 La1 -130.1(17) . . . 4_345 ?
K1 O8 B4 La1 -48.6(17) 2_345 . . 4_345 ?
K1 O8 B4 K1 -81.5(2) . . . 2_345 ?
K1 O8 B4 K1 81.5(2) 2_345 . . . ?
K1 O8 B4 K2 49.3(13) . . . 4_345 ?
K1 O8 B4 K2 -95.8(3) 2_345 . . 3_545 ?
K1 O8 B4 K2 130.8(12) 2_345 . . 4_345 ?
K1 O8 B4 K2 -177.3(3) . . . 3_545 ?
K1 O8 B4 O7 138.92(16) . . . . ?
K1 O8 B4 O7 -139.58(16) 2_345 . . . ?
K1 O8 B4 O8 -41.08(16) . . . 2_345 ?
K1 O8 B4 O8 40.42(16) 2_345 . . 2_345 ?
K1 O10 B1 K2 88.5(4) 2_445 . . 3_645 ?
K1 O10 B1 K2 -132.5(6) 2_445 . . 1_655 ?
K1 O10 B1 K3 154.4(5) 2_445 . . . ?
K1 O10 B1 K3 -68.1(4) 2_445 . . 3_544 ?
K1 O10 B1 O3 29(2) 2_445 . . . ?
K1 O10 B1 O11 -145.2(18) 2_445 . . . ?
K1 O10 B1 O3A 65(4) 2_445 . . . ?
K1 B1 O3A La1 160(11) 2_445 . . 3_545 ?
K1 B1 O3A La2 -124(2) 2_445 . . . ?
K1 B1 O3A K2 83.4(18) 2_445 . . 3_645 ?
K1 B1 O3A K3 144.4(8) 2_445 . . . ?
K2 O1 B3 La2 94.2(7) . . . 3_544 ?
K2 O1 B3 La2 -91.3(7) . . . . ?
K2 O1 B3 K3 -178.3(6) . . . 3_544 ?
K2 O1 B3 K3 1.0(9) . . . 3_444 ?
K2 O1 B3 O4 -85.9(14) . . . . ?
K2 O1 B3 O6 93.8(14) . . . . ?
K2 O2 B2 La3 102(6) 2_355 . . 3_545 ?
K2 O2 B2 La3 -76(6) 2_355 . . 4_455 ?
K2 O2 B2 K3 15(5) 2_355 . . 2_455 ?
K2 O2 B2 K3 166(4) 2_355 . . . ?
K2 O2 B2 O2 -122(6) 2_355 . . 2_455 ?
K2 O2 B2 O5 77(6) 2_355 . . . ?
K2 O2 B2 O5 12(10) 2_355 . . 2_455 ?
K2 O2 B2 O9 87(6) 2_355 . . 2_455 ?
K2 O2 B2 O9 -94(6) 2_355 . . . ?
K2 O6 B3 La2 -86.5(10) 3_544 . . 3_544 ?
K2 O6 B3 La3 101.5(11) 3_544 . . . ?
K2 O6 B3 La3 88.4(10) 3_544 . . 2_345 ?
K2 O6 B3 K3 12.5(12) 3_544 . . 3_444 ?
K2 O6 B3 K3 -168.8(8) 3_544 . . 3_544 ?
K2 O6 B3 O1 -86.1(17) 3_544 . . . ?
K2 O6 B3 O4 93.6(15) 3_544 . . . ?
K2 O7 B4 La1 78.15(7) 3_545 . . 3_545 ?
K2 O7 B4 La1 -101.85(7) 4_345 . . 3_545 ?
K2 O7 B4 La1 -101.85(7) 3_545 . . 4_345 ?
K2 O7 B4 La1 78.15(7) 4_345 . . 4_345 ?
K2 O7 B4 K1 132.61(9) 3_545 . . . ?
K2 O7 B4 K1 -47.39(9) 4_345 . . . ?
K2 O7 B4 K1 132.60(9) 4_345 . . 2_345 ?
K2 O7 B4 K1 -47.40(9) 3_545 . . 2_345 ?
K2 O7 B4 K2 180.000(1) 4_345 . . 3_545 ?
K2 O7 B4 K2 180.000(1) 3_545 . . 4_345 ?
K2 O7 B4 O8 44.1(5) 4_345 . . 2_345 ?
K2 O7 B4 O8 -135.9(5) 4_345 . . . ?
K2 O7 B4 O8 -135.9(5) 3_545 . . 2_345 ?
K2 O7 B4 O8 44.1(5) 3_545 . . . ?
K2 O8 B4 La1 47.2(17) 3_545 . . 4_345 ?
K2 O8 B4 La1 -78.0(2) 3_545 . . 3_545 ?
K2 O8 B4 K1 177.3(3) 3_545 . . . ?
K2 O8 B4 K1 95.8(3) 3_545 . . 2_345 ?
K2 O8 B4 K2 -133.4(12) 3_545 . . 4_345 ?
K2 O8 B4 O7 -43.8(4) 3_545 . . . ?
K2 O8 B4 O8 136.2(4) 3_545 . . 2_345 ?
K2 O9 B2 La3 -140(6) 1_655 . . 4_455 ?
K2 O9 B2 La3 53(9) 1_655 . . 3_545 ?
K2 O9 B2 K3 74.7(10) 1_655 . . . ?
K2 O9 B2 K3 -151.9(8) 1_655 . . 2_455 ?
K2 O9 B2 O2 -19.5(14) 1_655 . . 2_455 ?
K2 O9 B2 O2 -58(2) 1_655 . . . ?
K2 O9 B2 O5 149.5(18) 1_655 . . 2_455 ?
K2 O9 B2 O5 132.2(16) 1_655 . . . ?
K2 O10 B1 K1 132.5(6) 1_655 . . 2_445 ?
K2 O10 B1 K1 -88.5(4) 3_645 . . 2_445 ?
K2 O10 B1 K2 139.0(5) 3_645 . . 1_655 ?
K2 O10 B1 K2 -139.0(5) 1_655 . . 3_645 ?
K2 O10 B1 K3 64.4(4) 1_655 . . 3_544 ?
K2 O10 B1 K3 -73.1(5) 1_655 . . . ?
K2 O10 B1 K3 65.9(4) 3_645 . . . ?
K2 O10 B1 K3 -156.6(4) 3_645 . . 3_544 ?
K2 O10 B1 O3 -60(2) 3_645 . . . ?
K2 O10 B1 O3 161(2) 1_655 . . . ?
K2 O10 B1 O11 126.4(17) 3_645 . . . ?
K2 O10 B1 O11 -12.6(19) 1_655 . . . ?
K2 O10 B1 O3A -163(4) 1_655 . . . ?
K2 O10 B1 O3A -24(4) 3_645 . . . ?
K2 O11 B1 La2 -170.7(6) 1_655 . . . ?
K2 O11 B1 K1 -84.9(16) 1_655 . . 2_445 ?
K2 O11 B1 K2 91.1(11) 1_655 . . 3_645 ?
K2 O11 B1 K3 82.4(3) 1_655 . . . ?
K2 O11 B1 K3 -71.8(3) 1_655 . . 3_544 ?
K2 O11 B1 O3 -161.3(19) 1_655 . . . ?
K2 O11 B1 O10 12.9(19) 1_655 . . . ?
K2 O11 B1 O3A 161(5) 1_655 . . . ?
K2 B1 O3A La1 33(16) 1_655 . . 3_545 ?
K2 B1 O3A La1 77(11) 3_645 . . 3_545 ?
K2 B1 O3A La2 152(4) 3_645 . . . ?
K2 B1 O3A La2 109(8) 1_655 . . . ?
K2 B1 O3A K1 -83.4(18) 3_645 . . 2_445 ?
K2 B1 O3A K1 -127(8) 1_655 . . 2_445 ?
K2 B1 O3A K2 -44(9) 1_655 . . 3_645 ?
K2 B1 O3A K3 61(2) 3_645 . . . ?
K2 B1 O3A K3 18(8) 1_655 . . . ?
K3 O2 B2 La3 86.9(7) 2_455 . . 3_545 ?
K3 O2 B2 La3 -91.2(9) 2_455 . . 4_455 ?
K3 O2 B2 K3 150.8(18) 2_455 . . . ?
K3 O2 B2 O2 -137.4(13) 2_455 . . 2_455 ?
K3 O2 B2 O5 61.5(13) 2_455 . . . ?
K3 O2 B2 O5 -3(5) 2_455 . . 2_455 ?
K3 O2 B2 O9 71.8(17) 2_455 . . 2_455 ?
K3 O2 B2 O9 -109.3(19) 2_455 . . . ?
K3 O3 B1 La2 88.3(7) 3_544 . . . ?
K3 O3 B1 K1 -64.7(8) 3_544 . . 2_445 ?
K3 O3 B1 K2 -144.3(4) 3_544 . . 3_645 ?
K3 O3 B1 K2 4(3) 3_544 . . 1_655 ?
K3 O3 B1 K3 158.6(13) 3_544 . . . ?
K3 O3 B1 O10 -95.3(19) 3_544 . . . ?
K3 O3 B1 O11 79.0(18) 3_544 . . . ?
K3 O5 B2 La3 -72.1(7) . . . 4_455 ?
K3 O5 B2 La3 -94.7(8) 2_455 . . 3_545 ?
K3 O5 B2 La3 107.9(8) . . . 3_545 ?
K3 O5 B2 La3 85.3(7) 2_455 . . 4_455 ?
K3 O5 B2 K3 157.3(8) 2_455 . . . ?
K3 O5 B2 K3 -157.3(8) . . . 2_455 ?
K3 O5 B2 O2 133.4(11) . . . . ?
K3 O5 B2 O2 160(5) 2_455 . . 2_455 ?
K3 O5 B2 O2 -69.3(13) 2_455 . . . ?
K3 O5 B2 O2 3(5) . . . 2_455 ?
K3 O5 B2 O5 84.8(17) 2_455 . . 2_455 ?
K3 O5 B2 O5 -72.5(16) . . . 2_455 ?
K3 O5 B2 O9 124.5(14) . . . 2_455 ?
K3 O5 B2 O9 102.3(15) 2_455 . . . ?
K3 O5 B2 O9 -78.1(13) 2_455 . . 2_455 ?
K3 O5 B2 O9 -55.0(16) . . . . ?
K3 O9 B2 La3 -22(9) . . . 3_545 ?
K3 O9 B2 La3 145(6) . . . 4_455 ?
K3 O9 B2 K3 133.5(11) . . . 2_455 ?
K3 O9 B2 O2 -94.2(17) . . . 2_455 ?
K3 O9 B2 O2 -132.5(16) . . . . ?
K3 O9 B2 O5 57.6(16) . . . . ?
K3 O9 B2 O5 74.8(13) . . . 2_455 ?
K3 O10 B1 K1 68.1(4) 3_544 . . 2_445 ?
K3 O10 B1 K1 -154.4(5) . . . 2_445 ?
K3 O10 B1 K2 73.1(5) . . . 1_655 ?
K3 O10 B1 K2 156.6(4) 3_544 . . 3_645 ?
K3 O10 B1 K2 -64.4(4) 3_544 . . 1_655 ?
K3 O10 B1 K2 -65.9(4) . . . 3_645 ?
K3 O10 B1 K3 137.5(6) . . . 3_544 ?
K3 O10 B1 K3 -137.5(6) 3_544 . . . ?
K3 O10 B1 O3 97(2) 3_544 . . . ?
K3 O10 B1 O3 -126(2) . . . . ?
K3 O10 B1 O11 60.5(15) . . . . ?
K3 O10 B1 O11 -77.1(18) 3_544 . . . ?
K3 O10 B1 O3A -90(4) . . . . ?
K3 O10 B1 O3A 133(4) 3_544 . . . ?
K3 O11 B1 La2 106.9(4) . . . . ?
K3 O11 B1 La2 -98.9(4) 3_544 . . . ?
K3 O11 B1 K1 -167.2(16) . . . 2_445 ?
K3 O11 B1 K1 -13.0(15) 3_544 . . 2_445 ?
K3 O11 B1 K2 8.8(11) . . . 3_645 ?
K3 O11 B1 K2 163.0(11) 3_544 . . 3_645 ?
K3 O11 B1 K2 71.8(3) 3_544 . . 1_655 ?
K3 O11 B1 K2 -82.4(3) . . . 1_655 ?
K3 O11 B1 K3 154.2(4) 3_544 . . . ?
K3 O11 B1 K3 -154.2(4) . . . 3_544 ?
K3 O11 B1 O3 -89(2) 3_544 . . . ?
K3 O11 B1 O3 116(2) . . . . ?
K3 O11 B1 O10 84.7(18) 3_544 . . . ?
K3 O11 B1 O10 -69.5(18) . . . . ?
K3 O11 B1 O3A -127(5) 3_544 . . . ?
K3 O11 B1 O3A 79(5) . . . . ?
K3 B1 O3A La1 15(10) . . . 3_545 ?
K3 B1 O3A La1 -147(9) 3_544 . . 3_545 ?
K3 B1 O3A La2 91.2(17) . . . . ?
K3 B1 O3A La2 -72(3) 3_544 . . . ?
K3 B1 O3A K1 -144.4(8) . . . 2_445 ?
K3 B1 O3A K1 53(2) 3_544 . . 2_445 ?
K3 B1 O3A K2 136(2) 3_544 . . 3_645 ?
K3 B1 O3A K2 -61(2) . . . 3_645 ?
K3 B1 O3A K3 -163(2) 3_544 . . . ?
O2 O9 B2 La3 72(9) 2_455 . . 3_545 ?
O2 O9 B2 La3 -121(6) 2_455 . . 4_455 ?
O2 O9 B2 K3 -132.3(18) 2_455 . . 2_455 ?
O2 O9 B2 K3 94.2(17) 2_455 . . . ?
O2 O9 B2 O2 -38(3) 2_455 . . . ?
O2 O9 B2 O5 169(2) 2_455 . . 2_455 ?
O2 O9 B2 O5 151.8(18) 2_455 . . . ?
O5 O5 B2 La3 0(2) 2_455 . . 4_455 ?
O5 O5 B2 La3 -180(2) 2_455 . . 3_545 ?
O5 O5 B2 K3 -84.8(17) 2_455 . . 2_455 ?
O5 O5 B2 K3 72.5(16) 2_455 . . . ?
O5 O5 B2 O2 -154.1(17) 2_455 . . . ?
O5 O5 B2 O2 76(5) 2_455 . . 2_455 ?
O5 O5 B2 O9 -163(2) 2_455 . . 2_455 ?
O5 O5 B2 O9 17(3) 2_455 . . . ?
O5 O9 B2 La3 70(6) 2_455 . . 4_455 ?
O5 O9 B2 La3 -97(9) 2_455 . . 3_545 ?
O5 O9 B2 K3 -74.8(13) 2_455 . . . ?
O5 O9 B2 K3 58.6(17) 2_455 . . 2_455 ?
O5 O9 B2 O2 152.7(18) 2_455 . . . ?
O5 O9 B2 O2 -169(2) 2_455 . . 2_455 ?
O5 O9 B2 O5 -17(3) 2_455 . . . ?
O9 O2 B2 La3 -162.9(17) 2_455 . . 4_455 ?
O9 O2 B2 La3 15.2(15) 2_455 . . 3_545 ?
O9 O2 B2 K3 79(2) 2_455 . . . ?
O9 O2 B2 K3 -71.8(17) 2_455 . . 2_455 ?
O9 O2 B2 O2 151(2) 2_455 . . 2_455 ?
O9 O2 B2 O5 -75(5) 2_455 . . 2_455 ?
O9 O2 B2 O5 -10(2) 2_455 . . . ?
O9 O2 B2 O9 179.0(16) 2_455 . . . ?
O9 O5 B2 La3 163.4(12) 2_455 . . 4_455 ?
O9 O5 B2 La3 -16.6(12) 2_455 . . 3_545 ?
O9 O5 B2 K3 -124.5(14) 2_455 . . . ?
O9 O5 B2 K3 78.1(13) 2_455 . . 2_455 ?
O9 O5 B2 O2 -121(5) 2_455 . . 2_455 ?
O9 O5 B2 O2 8.9(19) 2_455 . . . ?
O9 O5 B2 O5 163(2) 2_455 . . 2_455 ?
O9 O5 B2 O9 -179.6(7) 2_455 . . . ?
O10 B1 O3A La1 101(9) . . . 3_545 ?
O10 B1 O3A La2 177.1(12) . . . . ?
O10 B1 O3A K1 -59(2) . . . 2_445 ?
O10 B1 O3A K2 25(4) . . . 3_645 ?
O10 B1 O3A K3 86(2) . . . . ?
O11 B1 O3A La1 -50(12) . . . 3_545 ?
O11 B1 O3A La2 26(4) . . . . ?
O11 B1 O3A K1 150(2) . . . 2_445 ?
O11 B1 O3A K2 -126.4(19) . . . 3_645 ?
O11 B1 O3A K3 -65(2) . . . . ?

_shelx_res_file                  
;
TITL mo_1059_0ma_a.res in Pnc2
    mo_4_65_11_1_autored.res
    created by SHELXL-2018/3 at 12:17:57 on 18-Feb-2023
REM Old TITL mo_1059_0ma in Pnmm #59
REM SHELXT solution in Pnc2
REM R1 0.178, Rweak 0.021, Alpha 0.015, Orientation as input
REM Flack x = 0.262 ( 0.021 ) from Parsons' quotients
REM Formula found by SHELXT: B3 O15 K8 La3
CELL 0.71073 6.7996 16.4205 9.4868 90 90 90
ZERR 4 0.0013 0.0029 0.0017 0 0 0
LATT -1
SYMM -X,-Y,+Z
SYMM +X,0.5-Y,0.5+Z
SYMM -X,0.5+Y,0.5+Z
SFAC B K La O
UNIT 12 12 8 36
DELU 0.001 0.001 O3A O3 B1
ISOR 0.01 0.02 O3 O3A
ISOR 0.01 0.02 O7

L.S. 4 0 0
PLAN  5
SIZE 0.02 0.04 0.04
TEMP 0
CONF
list 4
MORE -1
fmap 2 53
acta
OMIT 4 3 -1
OMIT 1 3 0
OMIT 4 9 -2
OMIT 0 4 0
OMIT 1 6 -1
OMIT 4 4 -1
REM <olex2.extras>
REM <HklSrc "%.\\mo_4_65_11_1_autored.hkl">
REM </olex2.extras>

WGHT    0.052700
FVAR       0.30587   0.78993
LA1   3   -0.706620   -0.113786   -0.539712    10.50000    0.04339    0.04326 =
         0.04860    0.00104   -0.01240    0.00866
LA2   3   -0.898813   -0.305755   -0.373051    11.00000    0.03013    0.01154 =
         0.01013   -0.00068   -0.00135    0.00065
LA3   3   -0.956932   -0.500484   -0.783477    10.50000    0.02965    0.01090 =
         0.01017    0.00118    0.00231   -0.00215
K1    2   -0.739922   -0.521576   -0.430503    11.00000    0.01974    0.01341 =
         0.03012   -0.00336    0.00202   -0.00065
K2    2   -1.220858   -0.150557   -0.546435    11.00000    0.02808    0.02703 =
         0.04715    0.00292    0.00923    0.00009
K3    2   -0.446494   -0.164994   -0.178247    11.00000    0.11399    0.03267 =
         0.02607    0.00425   -0.01316   -0.01619
O1    4   -0.919354   -0.256483   -0.626272    11.00000    0.04275    0.01537 =
         0.00940    0.00358    0.00501   -0.00584
O2    4   -0.610448    0.033791   -0.397627    10.50000    0.05537    0.02862 =
         0.08582   -0.00651   -0.02756    0.01250
PART 1
O3    4   -0.561792   -0.376976   -0.339762    21.00000    0.03166    0.04130 =
         0.06458    0.00925    0.01716    0.00411
PART 0
O4    4   -0.968925   -0.398260   -0.584709    11.00000    0.07099    0.01394 =
         0.01007    0.00141    0.00351   -0.00894
O5    4   -0.603014   -0.000167   -0.166928    10.50000    0.04266    0.06578 =
         0.05482    0.00204    0.04008   -0.00285
O6    4   -0.954215   -0.347887   -0.821209    11.00000    0.06930    0.00938 =
         0.01408    0.00160    0.00251   -0.00284
O7    4   -1.000000   -0.500000   -0.032064    10.50000    0.03881    0.02863 =
         0.00495    0.00000    0.00000    0.00232
O8    4   -0.961781   -0.430613   -0.246980    11.00000    0.04829    0.02132 =
         0.01167   -0.00137   -0.00106   -0.01229
O9    4   -0.313017   -0.020418   -0.295770    10.50000    0.01804    0.07769 =
         0.04977    0.01808    0.01721    0.00830
O10   4   -0.256281   -0.304174   -0.362779    11.00000    0.03703    0.05402 =
         0.06168   -0.00369   -0.01633   -0.00470
O11   4   -0.563544   -0.241538   -0.421495    11.00000    0.02948    0.03581 =
         0.04797    0.01360   -0.00846   -0.00102
B1    1   -0.456851   -0.305863   -0.370930    11.00000    0.02436    0.03005 =
         0.02472   -0.00964    0.00683    0.00747
B2    1   -0.500000    0.000000   -0.292800    10.50000    0.04642    0.02213 =
         0.01816    0.00000    0.00000    0.00472
B3    1   -0.946635   -0.332746   -0.679332    11.00000    0.03133    0.01153 =
         0.01680   -0.00128   -0.00003   -0.00065
B4    1   -1.000000   -0.500000   -0.175329    10.50000    0.02114    0.01820 =
         0.01242    0.00000    0.00000   -0.00608
PART 2
O3A   4   -0.533559   -0.351739   -0.273210   -21.00000    0.02569    0.03589 =
         0.03869    0.01102   -0.00652    0.00782
HKLF 4


REM  mo_1059_0ma_a.res in Pnc2
REM wR2 = 0.0960, GooF = S = 0.983, Restrained GooF = 0.982 for all data
REM R1 = 0.0399 for 2442 Fo > 4sig(Fo) and 0.0518 for all 3015 data
REM 188 parameters refined using 21 restraints

END

WGHT      0.0527      0.0000

REM Highest difference peak  1.709,  deepest hole -1.991,  1-sigma level  0.253
Q1    1  -0.9060 -0.3617 -0.3802  11.00000  0.05    1.71
Q2    1  -0.9110 -0.2582 -0.3377  11.00000  0.05    1.40
Q3    1  -0.9121 -0.2603 -0.4114  11.00000  0.05    1.29
Q4    1  -1.0529 -0.2969 -0.3748  11.00000  0.05    1.18
Q5    1  -0.9939 -0.4610 -0.8151  11.00000  0.05    1.08
;
_shelx_res_checksum              31105
_olex2_submission_special_instructions 'No special instructions were received'
_oxdiff_exptl_absorpt_empirical_details 
;
Empirical correction (ABSPACK) includes:
- Absorption correction using spherical harmonics
- Frame scaling
- Detector area scaling
;
_oxdiff_exptl_absorpt_empirical_full_max 2.715
_oxdiff_exptl_absorpt_empirical_full_min 0.704
